# Supplementary material for: Crystal structure of 4,4′-dimeth­oxy-2,2′-bi­pyridine
Source: Acta Crystallogr E Crystallogr Commun. 2015 Jul 31;71(Pt 8):o623–4. doi: 10.1107/S2056989015013985 (PMC4571430; doi:10.1107/S2056989015013985)
Supplement: Supplementary file 1 [file e-71-0o623-sup1.cif]

##############################################################################
#                                                                            #
# This CIF contains the data in a paper accepted for publication in          #
# Acta Crystallographica Section E. It conforms to the requirements of       #
# Notes for Authors for Acta Crystallographica Section E, and has been       #
# peer reviewed under the auspices of the IUCr Commission on Journals.       #
#                                                                            #
# Full details of the Crystallographic Information File format               #
# are given in the paper "The Crystallographic Information File (CIF):       #
# a New Standard Archive File for Crystallography" by S. R. Hall, F. H.      #
# Allen and I. D. Brown [Acta Cryst. (1991), A47, 655-685].                  #
#                                                                            #
# The current version of the core CIF dictionary is obtainable from          #
# ftp://ftp.iucr.org/pub/cif_core.dic.                                       #
#                                                                            #
# Software is freely available for graphical display of the structure(s)     #
# in this CIF. For information consult the CIF software page                 #
# http://www.iucr.org/resources/cif/software.                                #
#                                                                            #
# This file may be used for bona fide research purposes within the           #
# scientific community so long as proper attribution is given to the journal # 
# article from which it was obtained.                                        #
#                                                                            #
##############################################################################
data_global
_audit_creation_method     'form.cif (version 2.0)'
_journal_data_validation_number     ?
_journal_date_recd_electronic     2015-07-16
_journal_date_accepted     2015-07-23
_journal_name_full     'Acta Crystallographica, Section E'
_journal_year     2015
_journal_volume     71
_journal_issue      8
_journal_page_first     o623
_journal_page_last     o624
_journal_paper_category     HO
_journal_paper_doi     10.1107/S2056989015013985
_journal_coeditor_code     XU5860
_publ_contact_author_name     'Dr. Takashi Fujihara'
_publ_contact_author_address
;
Comprehensive Analysis Center for Science, Saitama University,
Shimo-Okubo 255, Sakura-ku, Saitama 338-8570, Japan
;
_publ_contact_author_email     fuji@chem.saitama-u.ac.jp
_publ_contact_author_fax     '+81-48-858-3707'
_publ_contact_author_phone     '+81-48-858-3670'
_publ_section_title
;
Crystal structure of 4,4'-dimethoxy-2,2'-bipyridine
;
loop_
    _publ_author_name
    _publ_author_address
    'Kusano, Yukiko'
;
Department of Chemistry
Graduate School of Science and Engineering
Saitama University
Shimo-Okubo 255
Sakura-ku
Saitama 338-8570
Japan
;
    'Ohno, Keiji'
;
Department of Chemistry
Graduate School of Science and Engineering
Saitama University
Shimo-Okubo 255
Sakura-ku
Saitama 338-8570
Japan
;
    'Fujihara, Takashi'
;
Comprehensive Analysis Center for Science
Saitama University
Shimo-Okubo 255
Sakura-ku
Saitama 338-8570
Japan
;
_publ_section_synopsis
;
In the title compound, C~12~H~12~N~2~O~2~, the dihedral angle between the
planes of the two pyridine rings is 5.8(1)\%. Neighbouring molecules are
linked <i>via</i> intermolecular C---H...N and C---H...\p interactions,
forming a three-dimensional framework structure.
;
data_I
_audit_creation_method     SHELXL-2014
_chemical_name_systematic
;
4,4'-Dimethoxy-2,2'-bipyridine
;
_chemical_name_common     ?
_chemical_formula_moiety     'C12 H12 N2 O2'
_chemical_formula_sum     'C12 H12 N2 O2'
_chemical_formula_iupac     'C12 H12 N2 O2'
_chemical_formula_weight     216.24
_chemical_melting_point     ?
_shelx_space_group_comment
;
The symmetry employed for this shelxl refinement is uniquely defined
by the following loop, which should always be used as a source of
symmetry information in preference to the above space-group names.
They are only intended as comments.
;
_space_group_crystal_system     monoclinic
_space_group_name_H-M_alt     'P 21'
_space_group_name_Hall     'P 2yb'
loop_
    _symmetry_equiv_pos_as_xyz
    'x, y, z'
    '-x, y+1/2, -z'
_cell_length_a     6.4235(11)
_cell_length_b     10.8139(18)
_cell_length_c     8.0123(14)
_cell_angle_alpha     90
_cell_angle_beta     109.462(2)
_cell_angle_gamma     90
_cell_volume     524.76(16)
_cell_formula_units_Z     2
_cell_measurement_reflns_used     3527
_cell_measurement_theta_min     2.70
_cell_measurement_theta_max     28.33
_cell_measurement_temperature     200(2)
_exptl_crystal_description     plate
_exptl_crystal_colour     colourless
_exptl_crystal_size_max     0.240
_exptl_crystal_size_mid     0.073
_exptl_crystal_size_min     0.050
_exptl_crystal_density_diffrn     1.369
_exptl_crystal_density_meas     ?
_exptl_crystal_density_method     ?
_exptl_crystal_F_000     228
_exptl_absorpt_coefficient_mu     0.095
_exptl_absorpt_correction_type     multi-scan
_exptl_absorpt_process_details
;
(SADABS2014; Bruker, 2014)
;
_shelx_estimated_absorpt_T_min     0.978
_shelx_estimated_absorpt_T_max     0.995
_exptl_absorpt_correction_T_min     ?
_exptl_absorpt_correction_T_max     ?
_exptl_special_details     ?
_diffrn_ambient_temperature     200(2)
_diffrn_radiation_type     MoK\a
_diffrn_radiation_wavelength     0.71073
_diffrn_radiation_source     'Bruker TXS fine-focus rotating anode'
_diffrn_radiation_monochromator     'Bruker Helios multilayer confocal mirror'
_diffrn_measurement_device_type     'Bruker APEXII CCD area-detector'
_diffrn_measurement_method     '\f and \w'
_diffrn_detector_area_resol_mean     8.333
_diffrn_reflns_number     5925
_diffrn_reflns_av_R_equivalents     0.0143
_diffrn_reflns_theta_min     2.696
_diffrn_reflns_theta_max     27.092
_diffrn_reflns_theta_full     25.242
_diffrn_measured_fraction_theta_max     0.998
_diffrn_measured_fraction_theta_full     0.998
_diffrn_reflns_limit_h_min     -8
_diffrn_reflns_limit_h_max     8
_diffrn_reflns_limit_k_min     -13
_diffrn_reflns_limit_k_max     13
_diffrn_reflns_limit_l_min     -10
_diffrn_reflns_limit_l_max     10
_refine_special_details     ?
_reflns_number_total     2301
_reflns_number_gt     2155
_reflns_threshold_expression     I>2\s(I)
_refine_ls_structure_factor_coef     Fsqd
_refine_ls_matrix_type     full
_refine_ls_R_factor_all     0.0353
_refine_ls_R_factor_gt     0.0325
_refine_ls_wR_factor_gt     0.0819
_refine_ls_wR_factor_ref     0.0836
_refine_ls_goodness_of_fit_ref     1.010
_refine_ls_restrained_S_all     1.010
_refine_ls_number_reflns     2301
_refine_ls_number_parameters     147
_refine_ls_number_restraints     1
_refine_ls_hydrogen_treatment     constr
_refine_ls_weighting_scheme     calc
_refine_ls_weighting_details
              'w=1/[\s^2^(Fo^2^)+(0.0380P)^2^+0.1642P] where P=(Fo^2^+2Fc^2^)/3'
_atom_sites_solution_hydrogens     geom
_atom_sites_solution_primary     ?
_atom_sites_solution_secondary     ?
_refine_ls_shift/su_max     0.000
_refine_ls_shift/su_mean     0.000
_refine_diff_density_max     0.200
_refine_diff_density_min     -0.163
_refine_ls_extinction_method     none
_refine_ls_extinction_coef     .
_refine_ls_abs_structure_details
;
Flack <i>x</i> determined using 976 quotients [(I+)-(I-)]/[(I+)+(I-)]
(Parsons <i>et al.</i>,  2013)
;
_refine_ls_abs_structure_Flack     0.7(3)
loop_
    _atom_type_symbol
    _atom_type_description
    _atom_type_scat_dispersion_real
    _atom_type_scat_dispersion_imag
    _atom_type_scat_source
    'C' 'C' 0.0033 0.0016
                         'International Tables Vol C Tables 4.2.6.8 and 6.1.1.4'
    'H' 'H' 0.0000 0.0000
                         'International Tables Vol C Tables 4.2.6.8 and 6.1.1.4'
    'N' 'N' 0.0061 0.0033
                         'International Tables Vol C Tables 4.2.6.8 and 6.1.1.4'
    'O' 'O' 0.0106 0.0060
                         'International Tables Vol C Tables 4.2.6.8 and 6.1.1.4'
_computing_data_collection
;
APEX2 (Bruker, 2014)
;
_computing_cell_refinement
;
SAINT (Bruker, 2014)
;
_computing_data_reduction     'SAINT and XPREP (Bruker2014)'
_computing_structure_solution
;
SHELXL2014 (Sheldrick, 2008)
;
_computing_structure_refinement
;
SHELXL2014 (Sheldrick, 2015)
;
_computing_molecular_graphics
;
ORTEP-3 for Windows (Farrugia, 2012)
;
_computing_publication_material
;
XCIF (Bruker, 2014)
;
loop_
    _atom_site_type_symbol
    _atom_site_label
    _atom_site_fract_x
    _atom_site_fract_y
    _atom_site_fract_z
    _atom_site_U_iso_or_equiv
    _atom_site_adp_type
    _atom_site_calc_flag
    _atom_site_occupancy
    _atom_site_disorder_assembly
    _atom_site_disorder_group
    C C1 -0.1486(3) 0.4462(2) 0.0875(3) 0.0267(5) Uani d 1 . .
    H H1 -0.2534 0.4031 -0.0068 0.032 Uiso calc 1 . .
    C C2 -0.1727(4) 0.4400(2) 0.2528(3) 0.0266(5) Uani d 1 . .
    H H2 -0.2892 0.3940 0.2711 0.032 Uiso calc 1 . .
    C C3 -0.0204(3) 0.5037(2) 0.3910(3) 0.0229(4) Uani d 1 . .
    C C4 0.1487(3) 0.56915(19) 0.3571(3) 0.0236(4) Uani d 1 . .
    H H4 0.2556 0.6130 0.4492 0.028 Uiso calc 1 . .
    C C5 0.1577(3) 0.56905(19) 0.1864(3) 0.0221(4) Uani d 1 . .
    C C6 0.3359(3) 0.63676(19) 0.1424(3) 0.0217(4) Uani d 1 . .
    C C7 0.3547(4) 0.6263(2) -0.0241(3) 0.0238(4) Uani d 1 . .
    H H7 0.2539 0.5768 -0.1126 0.029 Uiso calc 1 . .
    C C8 0.5240(4) 0.68943(19) -0.0599(3) 0.0235(4) Uani d 1 . .
    C C9 0.6663(4) 0.7627(2) 0.0716(3) 0.0268(5) Uani d 1 . .
    H H9 0.7823 0.8081 0.0514 0.032 Uiso calc 1 . .
    C C10 0.6319(4) 0.7668(2) 0.2337(3) 0.0295(5) Uani d 1 . .
    H H10 0.7293 0.8166 0.3239 0.035 Uiso calc 1 . .
    C C11 -0.1939(4) 0.4392(3) 0.5974(3) 0.0356(6) Uani d 1 . .
    H H11A -0.3380 0.4719 0.5251 0.053 Uiso calc 1 . .
    H H11B -0.1765 0.4482 0.7230 0.053 Uiso calc 1 . .
    H H11C -0.1846 0.3515 0.5698 0.053 Uiso calc 1 . .
    C C12 0.7110(4) 0.7348(2) -0.2653(3) 0.0321(5) Uani d 1 . .
    H H12A 0.7009 0.8244 -0.2509 0.048 Uiso calc 1 . .
    H H12B 0.7005 0.7164 -0.3876 0.048 Uiso calc 1 . .
    H H12C 0.8526 0.7048 -0.1844 0.048 Uiso calc 1 . .
    N N1 0.0100(3) 0.50795(19) 0.0503(2) 0.0244(4) Uani d 1 . .
    N N2 0.4729(3) 0.70612(19) 0.2732(2) 0.0275(4) Uani d 1 . .
    O O1 -0.0221(3) 0.50643(16) 0.5595(2) 0.0307(4) Uani d 1 . .
    O O2 0.5337(3) 0.67463(15) -0.2257(2) 0.0304(4) Uani d 1 . .
loop_
    _atom_site_aniso_label
    _atom_site_aniso_U_11
    _atom_site_aniso_U_22
    _atom_site_aniso_U_33
    _atom_site_aniso_U_12
    _atom_site_aniso_U_13
    _atom_site_aniso_U_23
    C1 0.0250(10) 0.0285(11) 0.0256(10) -0.0048(10) 0.0069(8) -0.0029(9)
    C2 0.0252(10) 0.0274(11) 0.0292(11) -0.0049(10) 0.0118(9) -0.0023(10)
    C3 0.0256(10) 0.0222(10) 0.0227(10) 0.0027(9) 0.0105(8) 0.0002(9)
    C4 0.0224(10) 0.0225(10) 0.0242(11) -0.0003(8) 0.0055(8) -0.0007(9)
    C5 0.0210(9) 0.0208(10) 0.0248(10) 0.0015(8) 0.0082(8) 0.0014(8)
    C6 0.0201(10) 0.0196(10) 0.0252(10) 0.0019(8) 0.0071(8) 0.0017(8)
    C7 0.0229(10) 0.0234(10) 0.0250(10) -0.0012(8) 0.0077(8) -0.0016(8)
    C8 0.0239(10) 0.0239(11) 0.0235(10) 0.0023(9) 0.0090(8) 0.0024(8)
    C9 0.0244(10) 0.0279(11) 0.0296(11) -0.0040(9) 0.0112(9) 0.0018(9)
    C10 0.0267(11) 0.0338(13) 0.0267(11) -0.0074(9) 0.0071(9) -0.0046(9)
    C11 0.0397(13) 0.0443(14) 0.0292(12) -0.0120(12) 0.0200(10) -0.0030(11)
    C12 0.0345(12) 0.0370(13) 0.0287(12) -0.0063(10) 0.0158(10) 0.0006(10)
    N1 0.0241(8) 0.0265(9) 0.0229(9) -0.0015(7) 0.0081(7) -0.0003(7)
    N2 0.0257(9) 0.0321(10) 0.0252(9) -0.0040(8) 0.0091(7) -0.0014(8)
    O1 0.0333(8) 0.0362(9) 0.0254(8) -0.0085(7) 0.0137(6) -0.0025(7)
    O2 0.0325(9) 0.0366(9) 0.0256(8) -0.0094(7) 0.0144(7) -0.0042(7)
_geom_special_details
;
 All esds (except the esd in the dihedral angle between two l.s. planes)
 are estimated using the full covariance matrix.  The cell esds are taken
 into account individually in the estimation of esds in distances, angles
 and torsion angles; correlations between esds in cell parameters are only
 used when they are defined by crystal symmetry.  An approximate (isotropic)
 treatment of cell esds is used for estimating esds involving l.s. planes.
 Least-squares planes (x,y,z in crystal coordinates) and deviations from them
 (* indicates atom used to define plane)
 - 3.4311 (0.0049) x + 8.4883 (0.0065) y - 0.9456 (0.0066) z = 4.1170 (0.0067)
 *   -0.0041 (0.0014)  N2
 *    0.0008 (0.0014)  C6
 *    0.0044 (0.0014)  C7
 *   -0.0064 (0.0014)  C8
 *    0.0031 (0.0015)  C9
 *    0.0021 (0.0016)  C10
     -0.0086 (0.0030)  O2
     -0.0684 (0.0042)  C12
 Rms deviation of fitted atoms =   0.0039
 - 3.4675 (0.0048) x + 8.7970 (0.0059) y - 0.1939 (0.0067) z = 4.4232 (0.0036)
 Angle to previous plane (with approximate esd) =  5.832 ( 0.127 )
 *    0.0007 (0.0014)  N1
 *    0.0006 (0.0016)  C1
 *   -0.0022 (0.0015)  C2
 *    0.0024 (0.0015)  C3
 *   -0.0011 (0.0013)  C4
 *   -0.0005 (0.0013)  C5
      0.0002 (0.0030)  O1
     -0.0031 (0.0045)  C11
 Rms deviation of fitted atoms =   0.0015
 - 3.4311 (0.0049) x + 8.4883 (0.0065) y - 0.9456 (0.0066) z = 4.1170 (0.0067)
 Angle to previous plane (with approximate esd) =  5.832 ( 0.127 )
 *   -0.0041 (0.0014)  N2
 *    0.0008 (0.0014)  C6
 *    0.0044 (0.0014)  C7
 *   -0.0064 (0.0014)  C8
 *    0.0031 (0.0015)  C9
 *    0.0021 (0.0016)  C10
     -3.3185 (0.0031)  N1_$4
     -3.3333 (0.0027)  C1_$4
     -3.4592 (0.0024)  C2_$4
     -3.5727 (0.0026)  C3_$4
     -3.5648 (0.0032)  C4_$4
     -3.4354 (0.0034)  C5_$4
 Rms deviation of fitted atoms =   0.0039
 - 3.4675 (0.0048) x + 8.7970 (0.0059) y - 0.1939 (0.0067) z = 4.4232 (0.0036)
 Angle to previous plane (with approximate esd) =  5.832 ( 0.127 )
 *    0.0007 (0.0014)  N1
 *    0.0006 (0.0016)  C1
 *   -0.0022 (0.0015)  C2
 *    0.0024 (0.0015)  C3
 *   -0.0011 (0.0013)  C4
 *   -0.0005 (0.0013)  C5
      3.5634 (0.0029)  N2_$3
      3.4535 (0.0033)  C6_$3
      3.3280 (0.0034)  C7_$3
      3.3037 (0.0027)  C8_$3
      3.4295 (0.0025)  C9_$3
      3.5529 (0.0027)  C10_$3
 Rms deviation of fitted atoms =   0.0015
;
loop_
    _geom_bond_atom_site_label_1
    _geom_bond_atom_site_label_2
    _geom_bond_site_symmetry_2
    _geom_bond_distance
    _geom_bond_publ_flag
    C1 N1 . 1.332(3) ?
    C1 C2 . 1.385(3) ?
    C1 H1 . 0.9500 ?
    C2 C3 . 1.391(3) ?
    C2 H2 . 0.9500 ?
    C3 O1 . 1.354(3) ?
    C3 C4 . 1.398(3) ?
    C4 C5 . 1.388(3) ?
    C4 H4 . 0.9500 ?
    C5 N1 . 1.355(3) ?
    C5 C6 . 1.496(2) ?
    C6 N2 . 1.349(3) ?
    C6 C7 . 1.384(3) ?
    C7 C8 . 1.393(3) ?
    C7 H7 . 0.9500 ?
    C8 O2 . 1.359(3) ?
    C8 C9 . 1.390(3) ?
    C9 C10 . 1.389(3) ?
    C9 H9 . 0.9500 ?
    C10 N2 . 1.338(3) ?
    C10 H10 . 0.9500 ?
    C11 O1 . 1.436(3) ?
    C11 H11A . 0.9800 ?
    C11 H11B . 0.9800 ?
    C11 H11C . 0.9800 ?
    C12 O2 . 1.436(3) ?
    C12 H12A . 0.9800 ?
    C12 H12B . 0.9800 ?
    C12 H12C . 0.9800 ?
loop_
    _geom_angle_atom_site_label_1
    _geom_angle_atom_site_label_2
    _geom_angle_atom_site_label_3
    _geom_angle_site_symmetry_1
    _geom_angle_site_symmetry_3
    _geom_angle
    _geom_angle_publ_flag
    N1 C1 C2 . . 125.1(2) ?
    N1 C1 H1 . . 117.4 ?
    C2 C1 H1 . . 117.4 ?
    C1 C2 C3 . . 117.7(2) ?
    C1 C2 H2 . . 121.2 ?
    C3 C2 H2 . . 121.2 ?
    O1 C3 C2 . . 124.60(19) ?
    O1 C3 C4 . . 116.61(18) ?
    C2 C3 C4 . . 118.79(19) ?
    C5 C4 C3 . . 118.80(18) ?
    C5 C4 H4 . . 120.6 ?
    C3 C4 H4 . . 120.6 ?
    N1 C5 C4 . . 123.02(19) ?
    N1 C5 C6 . . 115.79(17) ?
    C4 C5 C6 . . 121.18(17) ?
    N2 C6 C7 . . 123.39(19) ?
    N2 C6 C5 . . 116.19(17) ?
    C7 C6 C5 . . 120.41(17) ?
    C6 C7 C8 . . 118.92(19) ?
    C6 C7 H7 . . 120.5 ?
    C8 C7 H7 . . 120.5 ?
    O2 C8 C9 . . 125.1(2) ?
    O2 C8 C7 . . 115.88(18) ?
    C9 C8 C7 . . 119.02(19) ?
    C10 C9 C8 . . 117.2(2) ?
    C10 C9 H9 . . 121.4 ?
    C8 C9 H9 . . 121.4 ?
    N2 C10 C9 . . 125.3(2) ?
    N2 C10 H10 . . 117.4 ?
    C9 C10 H10 . . 117.4 ?
    O1 C11 H11A . . 109.5 ?
    O1 C11 H11B . . 109.5 ?
    H11A C11 H11B . . 109.5 ?
    O1 C11 H11C . . 109.5 ?
    H11A C11 H11C . . 109.5 ?
    H11B C11 H11C . . 109.5 ?
    O2 C12 H12A . . 109.5 ?
    O2 C12 H12B . . 109.5 ?
    H12A C12 H12B . . 109.5 ?
    O2 C12 H12C . . 109.5 ?
    H12A C12 H12C . . 109.5 ?
    H12B C12 H12C . . 109.5 ?
    C1 N1 C5 . . 116.58(18) ?
    C10 N2 C6 . . 116.14(19) ?
    C3 O1 C11 . . 117.47(18) ?
    C8 O2 C12 . . 117.40(17) ?
loop_
    _geom_torsion_atom_site_label_1
    _geom_torsion_atom_site_label_2
    _geom_torsion_atom_site_label_3
    _geom_torsion_atom_site_label_4
    _geom_torsion_site_symmetry_1
    _geom_torsion_site_symmetry_2
    _geom_torsion_site_symmetry_3
    _geom_torsion_site_symmetry_4
    _geom_torsion
    _geom_torsion_publ_flag
    N1 C1 C2 C3 . . . . 0.3(4) ?
    C1 C2 C3 O1 . . . . -180.0(2) ?
    C1 C2 C3 C4 . . . . -0.5(3) ?
    O1 C3 C4 C5 . . . . 179.94(18) ?
    C2 C3 C4 C5 . . . . 0.4(3) ?
    C3 C4 C5 N1 . . . . -0.2(3) ?
    C3 C4 C5 C6 . . . . -179.56(19) ?
    N1 C5 C6 N2 . . . . 174.7(2) ?
    C4 C5 C6 N2 . . . . -5.8(3) ?
    N1 C5 C6 C7 . . . . -5.5(3) ?
    C4 C5 C6 C7 . . . . 173.9(2) ?
    N2 C6 C7 C8 . . . . 0.4(3) ?
    C5 C6 C7 C8 . . . . -179.28(17) ?
    C6 C7 C8 O2 . . . . 179.70(18) ?
    C6 C7 C8 C9 . . . . -1.1(3) ?
    O2 C8 C9 C10 . . . . -179.9(2) ?
    C7 C8 C9 C10 . . . . 1.0(3) ?
    C8 C9 C10 N2 . . . . -0.1(4) ?
    C2 C1 N1 C5 . . . . -0.1(3) ?
    C4 C5 N1 C1 . . . . 0.0(3) ?
    C6 C5 N1 C1 . . . . 179.41(18) ?
    C9 C10 N2 C6 . . . . -0.5(4) ?
    C7 C6 N2 C10 . . . . 0.4(3) ?
    C5 C6 N2 C10 . . . . -179.92(19) ?
    C2 C3 O1 C11 . . . . -0.2(3) ?
    C4 C3 O1 C11 . . . . -179.7(2) ?
    C9 C8 O2 C12 . . . . 3.0(3) ?
    C7 C8 O2 C12 . . . . -177.8(2) ?
loop_
    _geom_hbond_atom_site_label_D
    _geom_hbond_atom_site_label_H
    _geom_hbond_atom_site_label_A
    _geom_hbond_site_symmetry_A
    _geom_hbond_distance_DH
    _geom_hbond_distance_HA
    _geom_hbond_distance_DA
    _geom_hbond_angle_DHA
    _geom_hbond_publ_flag
    C4 H4 N2 . 0.95 2.50 2.813(3) 99.1 n
    C7 H7 N1 . 0.95 2.46 2.789(3) 99.9 n
    C11 H11B N1 1_556 0.98 2.58 3.503(3) 157.8 y
    C12 H12B N2 1_554 0.98 2.62 3.513(3) 150.8 y
    C1 H1 Cg2 2_545 0.95 2.68 3.515(3) 146 y
    C12 H12A Cg1 2_655 0.98 2.72 3.439(3) 134 y
_shelx_hkl_file
;
   1   0   0    0.04    0.02
   1   0   0    0.00    0.02
  -1   0   0   -0.01    0.02
  -1   0   0    0.05    0.04
   2   0   0   12.70    0.22
   2   0   0   13.17    0.21
  -2   0   0   12.78    0.20
   3   0   0   -0.03    0.02
   3   0   0   -0.03    0.03
  -3   0   0   -0.06    0.02
  -3   0   0   -0.03    0.06
  -4   0   0    3.57    0.16
   4   0   0    3.76    0.11
   4   0   0    3.60    0.09
  -4   0   0    3.72    0.09
   5   0   0    1.14    0.08
  -5   0   0    1.23    0.13
  -6   0   0   68.08    1.25
   6   0   0   68.30    1.07
  -7   0   0    1.29    0.16
   7   0   0    0.96    0.09
  -1  -1   0    1.50    0.07
  -1  -1   0    1.64    0.05
   1  -1   0    1.58    0.05
  -1   1   0    1.72    0.09
  -1   1   0    1.53    0.03
   1   1   0    1.60    0.05
  -2  -1   0   94.52    1.54
  -2  -1   0   94.24    1.38
   2  -1   0   94.89    1.48
   2   1   0   95.14    1.46
   2   1   0   96.52    1.41
  -2   1   0   94.04    1.55
  -2   1   0   96.45    1.38
  -3  -1   0    0.20    0.06
   3  -1   0    0.26    0.03
   3  -1   0    0.22    0.03
  -3  -1   0    0.15    0.03
  -3   1   0    0.24    0.03
  -3   1   0    0.21    0.07
   3   1   0    0.22    0.02
   3   1   0    0.21    0.04
  -4  -1   0    7.73    0.16
   4  -1   0    7.94    0.16
  -4  -1   0    8.00    0.23
   4  -1   0    8.12    0.17
  -4   1   0    7.57    0.24
  -4   1   0    8.04    0.15
   4   1   0    8.15    0.18
   5  -1   0   12.78    0.26
  -5  -1   0   12.95    0.33
  -5  -1   0   13.38    0.24
   5   1   0   13.12    0.26
  -5   1   0   12.64    0.34
  -6  -1   0    0.89    0.13
   6  -1   0    0.93    0.08
  -6   1   0    0.92    0.14
   6   1   0    0.95    0.08
  -7  -1   0    1.21    0.15
   7  -1   0    1.07    0.09
   7   1   0    1.18    0.10
  -7   1   0    1.25    0.16
   0  -2   0  186.65    2.76
   0  -2   0  193.60    3.05
   0  -2   0  188.07    2.76
  -1  -2   0  890.51   15.84
   1  -2   0  914.32   14.81
   1  -2   0  930.15   15.63
  -1  -2   0  914.77   17.37
  -1   2   0 1000.00   14.95
   1   2   0  953.01   15.64
   1   2   0  954.05   15.96
   2  -2   0   53.45    0.76
  -2  -2   0   52.55    0.79
  -2  -2   0   53.51    0.88
   2  -2   0   52.37    0.83
  -2   2   0   52.96    0.90
   2   2   0   52.90    0.79
  -3  -2   0    0.11    0.06
  -3  -2   0    0.15    0.03
   3  -2   0    0.13    0.03
   3  -2   0    0.13    0.02
   3  -2   0    0.10    0.03
  -3   2   0    0.07    0.07
   3   2   0    0.10    0.04
   4  -2   0    1.05    0.07
   4  -2   0    0.94    0.06
  -4  -2   0    0.96    0.10
  -4  -2   0    1.01    0.06
  -4   2   0    0.89    0.11
   4   2   0    0.88    0.07
  -5  -2   0   43.19    0.67
  -5  -2   0   42.30    0.81
   5  -2   0   42.31    0.68
  -5   2   0   42.70    0.83
   5   2   0   44.32    0.70
  -6  -2   0    7.45    0.26
   6  -2   0    7.56    0.19
   6   2   0    7.31    0.20
  -6   2   0    7.71    0.29
  -7  -2   0    9.87    0.33
   7  -2   0   10.32    0.24
   7   2   0   10.04    0.25
  -7   2   0   10.13    0.36
   0  -3   0   -0.01    0.03
   0  -3   0   -0.03    0.03
   0  -3   0    0.02    0.02
   0  -3   0   -0.02    0.01
   1  -3   0  565.85    8.40
   1  -3   0  556.85    8.64
   1  -3   0  531.07    9.56
  -1  -3   0  567.89    8.93
  -1  -3   0  554.51    8.13
   1   3   0  565.59    8.16
  -1   3   0  554.70    9.03
   1   3   0  578.88    8.61
   2  -3   0    2.71    0.07
  -2  -3   0    2.65    0.10
  -2  -3   0    2.64    0.08
   2  -3   0    2.65    0.08
  -2   3   0    2.69    0.13
   2   3   0    2.51    0.06
   2   3   0    2.69    0.08
   3  -3   0    0.31    0.04
  -3  -3   0    0.35    0.04
  -3  -3   0    0.37    0.06
   3  -3   0    0.33    0.04
  -3   3   0    0.30    0.08
   3   3   0    0.33    0.05
   4  -3   0    9.00    0.18
  -4  -3   0    8.78    0.23
   4  -3   0    8.93    0.19
  -4  -3   0    9.03    0.18
  -4   3   0    8.79    0.26
   4   3   0    8.74    0.19
  -5  -3   0   37.30    0.72
  -5  -3   0   38.40    0.61
   5  -3   0   37.72    0.64
   5  -3   0   37.11    0.61
  -5   3   0   38.80    0.77
   5   3   0   38.23    0.63
   6  -3   0    7.88    0.19
  -6  -3   0    7.75    0.19
  -6  -3   0    7.70    0.26
  -6   3   0    8.08    0.29
   6   3   0    7.71    0.20
   7  -3   0    3.76    0.14
  -7  -3   0    4.09    0.21
  -7   3   0    3.99    0.24
   7   3   0    3.92    0.15
   0  -4   0  198.92    3.15
   0  -4   0  200.31    2.94
   0  -4   0  202.52    3.25
   0  -4   0  200.86    2.95
   1  -4   0  127.91    2.00
  -1  -4   0  127.39    1.88
   1  -4   0  130.63    1.94
  -1  -4   0  129.39    2.12
   1  -4   0  130.71    1.88
  -1   4   0  127.30    2.10
   1   4   0  138.17    2.03
  -2  -4   0   55.61    0.84
  -2  -4   0   55.59    0.93
   2  -4   0   56.51    0.83
   2  -4   0   56.25    0.90
   2   4   0   56.47    0.85
  -2   4   0   55.73    0.97
   2   4   0   57.12    0.87
  -3  -4   0   66.27    1.11
   3  -4   0   65.53    0.98
  -3  -4   0   66.34    1.00
   3  -4   0   66.68    1.06
   3   4   0   67.07    1.01
  -3   4   0   65.64    1.15
   4  -4   0   26.43    0.46
   4  -4   0   26.06    0.43
  -4  -4   0   26.11    0.51
  -4  -4   0   25.75    0.44
   4   4   0   26.56    0.45
  -4   4   0   26.77    0.56
  -5  -4   0    6.58    0.16
   5  -4   0    5.97    0.15
   5  -4   0    6.39    0.17
  -5  -4   0    6.37    0.21
   5   4   0    6.27    0.17
  -5   4   0    6.49    0.25
  -6  -4   0    3.19    0.12
   6  -4   0    3.27    0.12
  -6  -4   0    3.04    0.16
  -6   4   0    3.18    0.20
   6   4   0    2.98    0.13
  -7  -4   0    2.98    0.19
   7  -4   0    3.05    0.13
  -7   4   0    2.65    0.22
   7   4   0    3.05    0.15
   0  -5   0    0.06    0.03
   0  -5   0    0.09    0.03
   0  -5   0    0.12    0.04
   0  -5   0    0.11    0.02
  -1  -5   0    7.86    0.15
   1  -5   0    8.23    0.14
  -1  -5   0    7.99    0.16
   1  -5   0    7.96    0.14
  -1  -5   0    8.06    0.17
   1  -5   0    7.94    0.17
   1   5   0    7.84    0.18
  -1   5   0    7.62    0.20
   2  -5   0  105.13    1.65
   2  -5   0  108.04    1.56
  -2  -5   0  106.08    1.70
  -2  -5   0  104.22    1.55
  -2   5   0  104.36    1.75
   2   5   0  105.36    1.56
   2   5   0  106.64    1.63
  -3  -5   0    2.51    0.10
  -3  -5   0    2.76    0.12
   3  -5   0    2.77    0.10
   3  -5   0    2.90    0.08
   3   5   0    2.73    0.10
  -3   5   0    2.53    0.15
  -4  -5   0   53.70    0.84
   4  -5   0   53.80    0.89
   4  -5   0   53.52    0.82
  -4  -5   0   54.62    0.95
   4   5   0   53.96    0.85
  -4   5   0   54.62    1.00
  -5  -5   0    0.45    0.09
   5  -5   0    0.39    0.05
  -5  -5   0    0.29    0.06
   5  -5   0    0.37    0.06
   5   5   0    0.47    0.07
  -5   5   0    0.36    0.11
  -6  -5   0    3.14    0.16
   6  -5   0    3.07    0.11
  -6  -5   0    3.13    0.12
  -6   5   0    3.09    0.22
   6   5   0    3.23    0.13
  -7  -5   0    2.23    0.17
  -7  -5   0    1.93    0.11
   7  -5   0    2.18    0.11
   7   5   0    2.20    0.13
  -7   5   0    2.10    0.21
   0  -6   0    2.41    0.07
   0  -6   0    2.56    0.09
   0  -6   0    2.20    0.07
   0  -6   0    2.34    0.09
   1  -6   0    1.23    0.07
   1  -6   0    1.18    0.05
  -1  -6   0    1.21    0.05
   1  -6   0    1.31    0.05
  -1  -6   0    1.23    0.07
  -1  -6   0    1.20    0.06
  -1   6   0    1.05    0.09
   1   6   0    1.15    0.08
  -2  -6   0  158.33    2.46
  -2  -6   0  152.36    2.24
   2  -6   0  158.12    2.26
   2  -6   0  153.25    2.39
   2   6   0  152.49    2.37
   2   6   0  152.37    2.25
  -2   6   0  149.93    2.51
   3  -6   0   25.33    0.46
  -3  -6   0   25.31    0.44
   3  -6   0   24.11    0.41
  -3  -6   0   26.57    0.48
  -3   6   0   27.48    0.54
   3   6   0   26.14    0.44
   4  -6   0   58.78    0.96
   4  -6   0   56.76    0.88
  -4  -6   0   60.49    1.02
  -4  -6   0   57.59    0.91
   4   6   0   58.30    0.92
  -4   6   0   57.90    1.08
  -5  -6   0    4.16    0.17
   5  -6   0    3.99    0.12
  -5  -6   0    3.74    0.13
   5  -6   0    4.13    0.14
   5   6   0    4.10    0.14
  -5   6   0    4.17    0.22
   6  -6   0    0.58    0.06
  -6  -6   0    0.69    0.10
  -6  -6   0    0.67    0.08
  -6   6   0    0.62    0.15
   6   6   0    0.53    0.08
   1  -7   0    6.55    0.13
  -1  -7   0    6.62    0.16
   1  -7   0    6.60    0.13
  -1  -7   0    6.39    0.15
   1  -7   0    6.61    0.16
  -1  -7   0    6.38    0.14
  -1   7   0    6.33    0.20
   1   7   0    6.57    0.18
  -2  -7   0    2.88    0.10
   2  -7   0    2.76    0.08
  -2  -7   0    2.97    0.11
   2  -7   0    2.79    0.11
   2   7   0    3.01    0.11
   2   7   0    2.57    0.10
  -2   7   0    2.65    0.14
   3  -7   0    6.73    0.14
   3  -7   0    6.80    0.18
  -3  -7   0    6.65    0.18
  -3  -7   0    6.85    0.17
  -3   7   0    6.43    0.24
   3   7   0    6.62    0.17
  -4  -7   0    0.55    0.08
   4  -7   0    0.60    0.07
   4  -7   0    0.42    0.05
  -4  -7   0    0.55    0.06
  -4   7   0    0.55    0.12
   4   7   0    0.55    0.07
   5  -7   0    5.83    0.15
  -5  -7   0    6.24    0.20
  -5  -7   0    5.68    0.17
   5   7   0    5.69    0.18
  -5   7   0    6.48    0.27
   6  -7   0    0.11    0.05
  -6  -7   0    0.28    0.09
  -6  -7   0    0.26    0.07
   6   7   0    0.05    0.06
  -6   7   0    0.16    0.10
  -6   7   0    0.05    0.13
   0  -8   0    0.65    0.05
   0  -8   0    0.69    0.05
   0   8   0    0.89    0.10
  -1  -8   0    3.55    0.11
   1  -8   0    3.49    0.12
  -1  -8   0    3.34    0.10
  -1  -8   0    3.51    0.12
   1  -8   0    3.41    0.09
  -1   8   0    3.84    0.17
   1   8   0    3.41    0.14
   2  -8   0    3.77    0.13
   2  -8   0    3.58    0.09
  -2  -8   0    3.75    0.12
  -2  -8   0    3.56    0.12
  -2   8   0    3.63    0.17
   2   8   0    3.75    0.12
   3  -8   0  142.15    2.08
   3  -8   0  139.97    2.25
  -3  -8   0  139.93    2.11
  -3  -8   0  147.32    2.31
  -3   8   0  143.15    2.39
   3   8   0  143.70    2.13
  -4  -8   0    1.84    0.11
  -4  -8   0    2.01    0.10
   4  -8   0    2.11    0.11
   5  -8   0    1.75    0.08
  -5  -8   0    1.72    0.10
  -5   8   0    1.68    0.17
   5   8   0    1.91    0.12
   6  -8   0    0.09    0.05
  -6  -8   0    0.12    0.07
  -6   8   0    0.15    0.11
  -6   8   0    0.13    0.12
   6   8   0    0.20    0.07
   0  -9   0    0.04    0.03
   0  -9   0    0.07    0.04
   0   9   0    0.13    0.08
   0   9   0    0.14    0.08
  -1  -9   0    5.67    0.16
   1  -9   0    5.64    0.13
  -1  -9   0    5.82    0.14
  -1  -9   0    5.74    0.15
  -1   9   0    5.30    0.20
   1   9   0    5.31    0.19
   2  -9   0    7.26    0.15
  -2  -9   0    7.36    0.18
   2  -9   0    7.04    0.19
   2   9   0    7.19    0.19
  -2   9   0    7.30    0.24
  -3  -9   0    3.05    0.12
   3  -9   0    2.43    0.09
   4  -9   0    3.26    0.10
  -4  -9   0    3.17    0.13
  -4   9   0    3.21    0.21
   4   9   0    3.41    0.14
   5  -9   0    1.16    0.07
  -5  -9   0    1.27    0.10
   5   9   0    1.13    0.10
  -5   9   0    1.19    0.17
  -5   9   0    1.25    0.15
   0 -10   0    0.19    0.04
   0 -10   0    0.20    0.04
   0  10   0    0.06    0.08
  -1 -10   0    2.71    0.11
   1 -10   0    2.56    0.09
  -1 -10   0    2.50    0.09
  -1  10   0    2.80    0.17
   1  10   0    2.31    0.14
   2 -10   0   30.13    0.48
  -2 -10   0   29.50    0.51
   2  10   0   29.92    0.53
  -2  10   0   30.25    0.63
   3 -10   0    8.85    0.19
  -3 -10   0    8.45    0.21
   3  10   0    8.80    0.23
  -3  10   0    8.63    0.30
  -4 -10   0   14.93    0.32
   4 -10   0   15.12    0.28
   4  10   0   15.32    0.33
  -4  10   0   14.40    0.41
  -4  10   0   14.92    0.43
   5 -10   0    0.41    0.06
  -5 -10   0    0.42    0.08
  -5  10   0    0.54    0.14
   5  10   0    0.52    0.09
  -5  10   0    0.41    0.14
   0 -11   0    0.17    0.05
   0  11   0    0.16    0.10
  -1 -11   0    1.77    0.09
   1 -11   0    1.64    0.08
  -1 -11   0    1.63    0.09
  -1  11   0    1.63    0.15
  -2 -11   0   24.49    0.44
   2 -11   0   24.83    0.42
  -2  11   0   24.54    0.56
   2  11   0   24.38    0.46
  -3 -11   0    3.60    0.14
   3 -11   0    3.63    0.11
  -3  11   0    3.28    0.21
   3  11   0    3.66    0.15
  -4 -11   0    4.22    0.16
   4 -11   0    4.21    0.13
  -4  11   0    4.26    0.24
   4  11   0    4.70    0.17
   0 -12   0    6.17    0.16
   0  12   0    6.76    0.26
   1 -12   0    5.46    0.15
  -1  12   0    5.96    0.25
   2 -12   0    6.02    0.15
  -2 -12   0    5.74    0.17
   2  12   0    5.53    0.19
  -2  12   0    5.53    0.25
  -3 -12   0    1.83    0.12
   3 -12   0    1.71    0.09
   3  12   0    2.06    0.12
  -3  12   0    2.52    0.20
   1 -13   0   10.57    0.23
   1  13   0   10.87    0.27
  -1  13   0   10.76    0.35
   2 -13   0   -0.01    0.05
  -2 -13   0    0.05    0.06
   2  13   0    0.19    0.08
  -2  13   0    0.06    0.12
   7   0  -1    1.10    0.09
  -7   0   1    0.82    0.14
   6   0  -1    2.37    0.10
  -6   0   1    2.09    0.17
   5   0  -1    0.27    0.05
  -5   0   1    0.19    0.09
  -5   0   1    0.25    0.04
   4   0  -1   30.85    0.50
   4   0  -1   30.66    0.50
  -4   0   1   31.45    0.48
  -4   0   1   30.93    0.60
   3   0  -1    7.43    0.15
  -3   0   1    7.19    0.14
   3   0  -1    7.38    0.14
  -3   0   1    7.42    0.20
   2   0  -1    0.71    0.05
  -2   0   1    0.70    0.04
  -2   0   1    0.62    0.07
   2   0  -1    0.71    0.04
  -1   0   1   21.25    0.36
   1   0  -1   21.57    0.32
  -1   0   1   21.22    0.32
   1   0  -1   21.48    0.34
   0   0  -1   65.50    1.08
   0   0  -1   66.81    1.05
   0   0   1   65.49    0.96
  -1   0  -1  241.04    3.95
   1   0   1  239.14    3.52
  -1   0  -1  243.45    3.73
   1   0   1  238.98    3.52
   2   0   1    1.73    0.06
   2   0   1    1.81    0.06
  -2   0  -1    1.92    0.11
  -2   0  -1    1.71    0.07
   3   0   1    0.00    0.03
  -3   0  -1   -0.06    0.06
   3   0   1    0.03    0.03
  -3   0  -1    0.03    0.03
   4   0   1    0.20    0.04
   4   0   1    0.25    0.05
  -4   0  -1    0.31    0.08
  -5   0  -1   14.83    0.37
   5   0   1   14.46    0.28
   6   0   1   25.39    0.46
  -6   0  -1   24.53    0.57
   7   0   1    7.33    0.20
  -7   0  -1    7.08    0.29
  -7  -1   1    0.12    0.10
   7  -1  -1    0.02    0.06
   7   1  -1    0.27    0.06
  -7   1   1    0.06    0.11
   6  -1  -1    0.41    0.06
  -6  -1   1    0.54    0.12
  -6   1   1    0.34    0.11
   6   1  -1    0.36    0.07
   5  -1  -1    5.59    0.15
  -5  -1   1    5.36    0.13
  -5  -1   1    5.41    0.20
  -5   1   1    5.44    0.21
   5   1  -1    5.38    0.15
   4  -1  -1   59.55    0.90
  -4  -1   1   60.07    0.89
  -4  -1   1   57.92    1.04
   4  -1  -1   60.28    0.94
   4   1  -1   59.94    0.91
  -4   1   1   59.88    0.88
   4   1  -1   59.39    0.93
  -4   1   1   59.72    1.06
   3  -1  -1   15.28    0.27
   3  -1  -1   15.10    0.26
  -3  -1   1   15.49    0.26
  -3  -1   1   15.69    0.33
  -3   1   1   15.86    0.34
   3   1  -1   15.53    0.27
  -3   1   1   15.46    0.24
   3   1  -1   15.62    0.26
  -2  -1   1   -0.03    0.05
   2  -1  -1   -0.08    0.02
   2  -1  -1   -0.04    0.03
  -2  -1   1   -0.12    0.02
  -2   1   1   -0.11    0.02
   2   1  -1   -0.08    0.02
   2   1  -1   -0.10    0.03
  -2   1   1   -0.08    0.05
   1  -1  -1    7.61    0.12
  -1  -1   1    7.76    0.13
   1  -1  -1    7.51    0.14
  -1  -1   1    7.78    0.15
   1   1  -1    7.47    0.14
  -1   1   1    7.64    0.12
  -1   1   1    7.61    0.17
   1   1  -1    7.60    0.13
   0  -1   1   85.08    1.27
   0  -1   1   83.91    1.27
   0  -1  -1   86.76    1.36
   0  -1  -1   83.75    1.41
   0   1   1   85.77    1.26
   0   1  -1   83.62    1.32
   0   1  -1   88.77    1.38
   0   1   1   88.05    1.24
   1  -1   1  116.97    1.72
  -1  -1  -1  114.15    1.79
  -1  -1  -1  116.27    1.89
   1  -1   1  117.20    1.74
   1   1   1  115.60    1.72
  -1   1  -1  117.78    1.86
  -1   1  -1  117.55    1.82
  -2  -1  -1   13.88    0.29
  -2  -1  -1   14.27    0.23
   2  -1   1   13.92    0.23
  -2  -1  -1   14.31    0.23
   2  -1   1   14.14    0.22
  -2   1  -1   13.84    0.29
  -2   1  -1   13.98    0.26
   2   1   1   14.14    0.24
  -3  -1  -1    2.61    0.07
  -3  -1  -1    2.51    0.07
   3  -1   1    2.45    0.08
   3  -1   1    2.45    0.07
  -3  -1  -1    2.46    0.12
  -3   1  -1    2.49    0.10
   3   1   1    2.42    0.09
  -3   1  -1    2.42    0.13
   4  -1   1    1.83    0.07
  -4  -1  -1    1.56    0.07
  -4  -1  -1    1.68    0.12
   4  -1   1    1.83    0.08
   4   1   1    1.88    0.09
  -4   1  -1    1.85    0.09
  -4   1  -1    1.84    0.13
  -5  -1  -1    1.63    0.13
   5  -1   1    1.71    0.09
   5   1   1    1.78    0.09
  -5   1  -1    1.97    0.15
   5   1   1    1.70    0.08
   6  -1   1   27.72    0.49
  -6  -1  -1   27.76    0.61
  -6   1  -1   27.81    0.62
   6   1   1   27.48    0.49
   7  -1   1    9.60    0.24
  -7  -1  -1    9.82    0.34
  -7   1  -1    9.07    0.34
   7   1   1    9.62    0.25
   7  -2  -1    0.25    0.07
  -7  -2   1    0.30    0.11
  -7   2   1    0.52    0.13
   7   2  -1    0.25    0.07
  -6  -2   1    2.24    0.09
   6  -2  -1    2.31    0.10
  -6  -2   1    2.27    0.15
   6   2  -1    2.37    0.11
  -6   2   1    2.25    0.17
  -5  -2   1   11.26    0.30
  -5  -2   1   11.50    0.22
   5  -2  -1   11.11    0.23
   5  -2  -1   11.26    0.23
  -5   2   1   11.25    0.32
   5   2  -1   11.64    0.24
   4  -2  -1    6.18    0.14
  -4  -2   1    6.28    0.20
   4  -2  -1    6.44    0.15
  -4  -2   1    6.56    0.14
  -4   2   1    6.28    0.21
  -4   2   1    6.49    0.12
   4   2  -1    6.42    0.16
   3  -2  -1   25.62    0.41
   3  -2  -1   25.79    0.43
  -3  -2   1   25.34    0.48
  -3  -2   1   25.53    0.41
  -3   2   1   25.62    0.51
   3   2  -1   26.39    0.41
  -3   2   1   26.32    0.38
   3   2  -1   25.65    0.42
  -2  -2   1    1.44    0.08
   2  -2  -1    1.48    0.07
   2  -2  -1    1.58    0.05
  -2  -2   1    1.51    0.06
  -2   2   1    1.56    0.11
   2   2  -1    1.50    0.05
  -2   2   1    1.59    0.04
   2   2  -1    1.64    0.07
  -1  -2   1   15.05    0.24
  -1  -2   1   14.95    0.25
  -1  -2   1   15.68    0.26
   1  -2  -1   15.89    0.23
   1  -2  -1   15.03    0.26
  -1   2   1   14.74    0.30
   1   2  -1   15.42    0.26
  -1   2   1   15.53    0.23
   0  -2   1  121.47    1.78
   0  -2  -1  119.10    1.89
   0  -2   1  118.87    1.76
   0  -2  -1  118.81    1.74
   0   2  -1  121.78    1.88
   0   2   1  117.64    1.79
   0   2  -1  120.17    1.90
  -1  -2  -1  185.11    2.78
   1  -2   1  186.34    2.70
  -1  -2  -1  188.20    2.86
   1  -2   1  185.26    2.75
   1   2   1  188.09    2.75
  -1   2  -1  182.23    2.90
  -1   2  -1  186.23    2.99
  -2  -2  -1    7.66    0.19
   2  -2   1    7.69    0.14
   2  -2   1    7.58    0.12
  -2  -2  -1    7.75    0.15
   2   2   1    7.50    0.15
  -2   2  -1    7.50    0.20
  -2   2  -1    7.47    0.18
  -3  -2  -1    6.04    0.18
  -3  -2  -1    5.97    0.13
   3  -2   1    5.91    0.11
   3  -2   1    5.91    0.13
   3   2   1    5.97    0.14
  -3   2  -1    5.78    0.19
  -3   2  -1    5.91    0.16
  -4  -2  -1    8.08    0.23
   4  -2   1    7.83    0.17
  -4  -2  -1    7.96    0.17
  -4   2  -1    8.03    0.25
   4   2   1    7.70    0.18
  -4   2  -1    8.08    0.20
  -5  -2  -1    7.58    0.17
   5  -2   1    7.59    0.18
  -5  -2  -1    7.41    0.24
   5   2   1    7.60    0.19
  -5   2  -1    7.27    0.26
  -6  -2  -1   15.89    0.42
   6  -2   1   16.45    0.32
   6   2   1   16.53    0.33
  -6   2  -1   16.24    0.43
  -7  -2  -1   12.49    0.38
   7  -2   1   12.81    0.28
  -7   2  -1   12.52    0.40
   7  -3  -1    0.27    0.06
  -7  -3   1    0.18    0.10
  -7   3   1    0.43    0.13
   7   3  -1    0.36    0.07
   6  -3  -1    0.20    0.05
  -6  -3   1    0.26    0.10
  -6  -3   1    0.17    0.05
  -6   3   1    0.07    0.11
   6   3  -1    0.09    0.06
   5  -3  -1   12.87    0.26
   5  -3  -1   12.25    0.24
  -5  -3   1   12.31    0.24
  -5  -3   1   12.26    0.31
  -5   3   1   12.66    0.35
   5   3  -1   12.64    0.26
  -4  -3   1    1.36    0.10
  -4  -3   1    1.30    0.07
   4  -3  -1    1.36    0.06
   4  -3  -1    1.40    0.08
   4   3  -1    1.39    0.08
  -4   3   1    1.43    0.12
  -3  -3   1   28.53    0.51
   3  -3  -1   27.97    0.48
  -3  -3   1   27.41    0.45
   3  -3  -1   28.41    0.44
   3   3  -1   28.81    0.45
   3   3  -1   28.47    0.46
  -3   3   1   28.89    0.41
  -3   3   1   27.69    0.55
   2  -3  -1    1.27    0.05
   2  -3  -1    1.24    0.07
  -2  -3   1    1.31    0.06
  -2  -3   1    1.18    0.07
   2   3  -1    1.39    0.05
  -2   3   1    1.32    0.03
  -2   3   1    1.22    0.10
   2   3  -1    1.18    0.07
  -1  -3   1    6.97    0.13
   1  -3  -1    7.15    0.11
   1  -3  -1    6.92    0.14
  -1  -3   1    6.68    0.13
  -1  -3   1    7.19    0.13
   1   3  -1    7.23    0.15
  -1   3   1    6.66    0.18
  -1   3   1    7.04    0.12
   0  -3  -1   48.07    0.78
   0  -3  -1   46.96    0.70
   0  -3   1   47.59    0.70
   0  -3  -1   48.14    0.75
   0  -3  -1   47.58    0.69
   0  -3   1   46.54    0.70
   0   3  -1   47.82    0.77
   0   3  -1   48.95    0.77
  -1  -3  -1   56.99    0.88
   1  -3   1   57.23    0.82
  -1  -3  -1   56.27    0.84
   1  -3   1   56.56    0.83
  -1   3  -1   57.27    0.94
   1   3   1   56.70    0.84
  -1   3  -1   57.70    0.92
  -2  -3  -1   53.26    0.90
  -2  -3  -1   54.53    0.81
   2  -3   1   53.39    0.80
   2  -3   1   54.14    0.78
  -2   3  -1   54.38    0.89
   2   3   1   53.18    0.81
  -2   3  -1   53.66    0.92
  -3  -3  -1    0.75    0.08
   3  -3   1    0.91    0.03
   3  -3   1    0.87    0.05
  -3  -3  -1    0.92    0.06
  -3   3  -1    0.81    0.08
  -3   3  -1    0.92    0.10
   3   3   1    0.88    0.06
  -4  -3  -1    4.28    0.16
   4  -3   1    4.05    0.11
  -4  -3  -1    4.25    0.12
  -4   3  -1    4.41    0.16
  -4   3  -1    4.22    0.19
   4   3   1    4.14    0.13
   5  -3   1   21.34    0.38
  -5  -3  -1   20.21    0.46
  -5  -3  -1   21.13    0.37
  -5   3  -1   21.89    0.50
   5   3   1   21.12    0.39
  -6  -3  -1    1.08    0.13
   6  -3   1    0.93    0.08
  -6   3  -1    1.01    0.14
   6   3   1    1.02    0.09
  -7  -3  -1    7.87    0.29
   7  -3   1    7.92    0.21
   7   3   1    7.69    0.22
  -7   3  -1    7.85    0.32
  -7  -4   1    0.66    0.08
  -7  -4   1    0.64    0.12
   7  -4  -1    0.68    0.07
   7   4  -1    0.64    0.08
  -7   4   1    0.61    0.15
  -6  -4   1    2.18    0.10
   6  -4  -1    2.00    0.09
  -6  -4   1    2.13    0.15
   6   4  -1    2.13    0.11
  -6   4   1    1.66    0.17
  -5  -4   1    8.62    0.19
   5  -4  -1    8.79    0.20
   5  -4  -1    8.51    0.18
  -5  -4   1    8.53    0.25
  -5   4   1    8.43    0.28
   5   4  -1    8.64    0.21
   4  -4  -1    0.02    0.04
  -4  -4   1    0.05    0.06
  -4  -4   1    0.04    0.04
   4  -4  -1    0.05    0.03
   4   4  -1    0.05    0.04
  -4   4   1   -0.07    0.08
   3  -4  -1   22.31    0.39
   3  -4  -1   22.14    0.35
  -3  -4   1   22.32    0.41
  -3  -4   1   21.89    0.37
   3   4  -1   22.29    0.36
  -3   4   1   22.51    0.46
   3   4  -1   20.79    0.37
  -2  -4   1   31.02    0.52
  -2  -4   1   30.39    0.48
   2  -4  -1   30.86    0.46
   2  -4  -1   30.32    0.51
  -2   4   1   30.41    0.44
  -2   4   1   29.20    0.57
   2   4  -1   30.55    0.49
   2   4  -1   30.74    0.48
  -1  -4   1    8.34    0.16
   1  -4  -1    8.50    0.17
  -1  -4   1    9.02    0.16
   1  -4  -1    8.40    0.14
  -1   4   1    8.41    0.14
  -1   4   1    8.45    0.21
   1   4  -1    8.60    0.18
   0  -4  -1   21.72    0.34
   0  -4   1   21.75    0.33
   0  -4  -1   21.58    0.38
   0  -4   1   21.40    0.34
   0  -4  -1   22.02    0.33
   0  -4  -1   21.72    0.36
   0   4  -1   21.53    0.40
   0   4  -1   22.04    0.38
   1  -4   1    2.87    0.07
   1  -4   1    2.91    0.07
  -1  -4  -1    3.01    0.08
  -1  -4  -1    3.01    0.09
  -1  -4  -1    2.96    0.10
  -1   4  -1    2.86    0.12
  -1   4  -1    2.80    0.13
   1   4   1    2.97    0.08
   2  -4   1  105.51    1.47
   2  -4   1  102.37    1.49
  -2  -4  -1  100.83    1.67
  -2  -4  -1  103.28    1.50
  -2   4  -1  102.05    1.63
   2   4   1  101.49    1.51
  -2   4  -1  102.55    1.69
  -3  -4  -1    7.11    0.20
   3  -4   1    7.06    0.14
  -3  -4  -1    6.90    0.15
  -3   4  -1    6.92    0.20
   3   4   1    6.93    0.16
  -3   4  -1    6.90    0.22
   4  -4   1    0.51    0.05
  -4  -4  -1    0.56    0.06
  -4  -4  -1    0.38    0.08
  -4   4  -1    0.57    0.09
  -4   4  -1    0.44    0.10
   4   4   1    0.51    0.06
  -5  -4  -1   25.96    0.45
  -5  -4  -1   25.24    0.54
   5  -4   1   25.75    0.44
  -5   4  -1   26.73    0.58
  -5   4  -1   26.43    0.52
   5   4   1   25.62    0.46
  -6  -4  -1    1.16    0.13
  -6  -4  -1    1.43    0.09
   6  -4   1    1.20    0.08
   6   4   1    1.19    0.10
  -6   4  -1    1.25    0.16
   7  -4   1    0.87    0.08
  -7  -4  -1    1.14    0.14
   7   4   1    0.85    0.10
  -7   4  -1    0.81    0.16
  -7  -5   1    0.20    0.10
   7  -5  -1    0.19    0.06
  -7  -5   1    0.23    0.06
  -7   5   1    0.29    0.13
   7   5  -1    0.23    0.07
  -6  -5   1    4.74    0.15
   6  -5  -1    5.10    0.14
   6  -5  -1    5.04    0.16
  -6  -5   1    5.54    0.21
  -6   5   1    4.87    0.25
   6   5  -1    5.36    0.17
  -5  -5   1    1.71    0.09
   5  -5  -1    1.68    0.09
   5  -5  -1    1.52    0.07
  -5  -5   1    2.02    0.13
   5   5  -1    1.54    0.10
  -5   5   1    1.65    0.15
   4  -5  -1    0.87    0.07
  -4  -5   1    0.85    0.08
   4  -5  -1    0.95    0.06
  -4  -5   1    0.96    0.07
   4   5  -1    0.89    0.08
  -4   5   1    0.82    0.11
   3  -5  -1    6.56    0.17
   3  -5  -1    6.74    0.13
  -3  -5   1    6.64    0.16
  -3  -5   1    6.95    0.17
   3   5  -1    6.69    0.16
   3   5  -1    6.78    0.13
  -3   5   1    6.86    0.22
  -2  -5   1    0.37    0.04
  -2  -5   1    0.36    0.04
   2  -5  -1    0.42    0.05
   2  -5  -1    0.45    0.03
  -2   5   1    0.35    0.03
   2   5  -1    0.38    0.04
  -2   5   1    0.30    0.08
   2   5  -1    0.37    0.05
  -1  -5   1    1.10    0.05
  -1  -5   1    1.26    0.06
  -1  -5   1    1.22    0.06
   1  -5  -1    1.05    0.04
   1  -5  -1    1.05    0.06
  -1   5   1    1.14    0.10
   1   5  -1    1.11    0.08
   0  -5  -1   36.48    0.55
   0  -5  -1   36.19    0.59
   0  -5  -1   36.45    0.54
   0  -5   1   36.12    0.55
   0  -5  -1   36.48    0.62
   0  -5   1   36.33    0.55
   0   5  -1   37.02    0.62
   0   5  -1   35.53    0.63
   1  -5   1   27.80    0.42
  -1  -5  -1   27.74    0.48
  -1  -5  -1   28.59    0.45
  -1  -5  -1   27.86    0.44
   1  -5   1   27.84    0.42
  -1   5  -1   27.00    0.50
   1   5   1   26.37    0.43
  -1   5  -1   26.98    0.50
   2  -5   1   58.75    0.86
  -2  -5  -1   57.15    0.88
  -2  -5  -1   58.15    0.97
   2   5   1   56.64    0.88
  -2   5  -1   58.79    1.00
  -2   5  -1   57.40    0.97
  -3  -5  -1    3.11    0.10
   3  -5   1    3.31    0.09
  -3  -5  -1    3.22    0.13
  -3   5  -1    3.07    0.16
  -3   5  -1    3.33    0.15
   3   5   1    3.17    0.11
   4  -5   1   13.88    0.26
  -4  -5  -1   13.86    0.32
  -4  -5  -1   14.15    0.27
   4   5   1   13.62    0.28
  -4   5  -1   14.31    0.34
  -4   5  -1   13.66    0.36
  -5  -5  -1    6.80    0.23
  -5  -5  -1    6.57    0.17
   5  -5   1    6.69    0.16
  -5   5  -1    6.68    0.27
  -5   5  -1    6.86    0.23
   5   5   1    6.73    0.18
  -6  -5  -1    0.64    0.11
   6  -5   1    0.41    0.06
  -6  -5  -1    0.51    0.07
   6   5   1    0.44    0.07
  -6   5  -1    0.44    0.14
  -7  -6   1    1.63    0.11
   7  -6  -1    1.73    0.10
  -7   6   1    1.62    0.20
   7   6  -1    1.51    0.12
   6  -6  -1    4.32    0.13
  -6  -6   1    5.12    0.19
  -6  -6   1    4.62    0.15
   6  -6  -1    4.87    0.16
   6   6  -1    4.47    0.17
  -6   6   1    4.41    0.25
   5  -6  -1   -0.01    0.05
  -5  -6   1    0.08    0.05
  -5  -6   1    0.10    0.07
   5  -6  -1   -0.02    0.04
   5   6  -1    0.01    0.06
  -5   6   1    0.04    0.10
   4  -6  -1    0.32    0.04
   4  -6  -1    0.35    0.06
  -4  -6   1    0.31    0.05
  -4  -6   1    0.31    0.06
  -4   6   1    0.42    0.10
   4   6  -1    0.30    0.06
   3  -6  -1    0.94    0.05
  -3  -6   1    0.80    0.07
  -3  -6   1    0.84    0.07
   3  -6  -1    0.78    0.07
  -3   6   1    0.79    0.11
   3   6  -1    0.76    0.07
   2  -6  -1   19.82    0.31
   2  -6  -1   18.93    0.36
  -2  -6   1   19.82    0.35
  -2  -6   1   19.28    0.34
  -2   6   1   19.04    0.29
  -2   6   1   19.24    0.42
   2   6  -1   19.56    0.34
   2   6  -1   19.24    0.35
  -1  -6   1   18.55    0.32
  -1  -6   1   17.79    0.30
  -1  -6   1   17.70    0.31
   1  -6  -1   17.85    0.28
   1  -6  -1   18.32    0.33
  -1   6   1   17.86    0.39
   1   6  -1   17.88    0.34
   0  -6  -1    9.14    0.17
   0  -6   1    8.94    0.16
   0  -6  -1    9.02    0.16
   0  -6  -1    9.04    0.20
   0  -6  -1    9.38    0.19
   0  -6   1    9.05    0.17
   0   6  -1    8.65    0.22
   0   6  -1    8.92    0.21
   1  -6   1   15.23    0.24
  -1  -6  -1   14.62    0.29
  -1  -6  -1   14.85    0.26
   1  -6   1   14.79    0.25
  -1  -6  -1   15.17    0.26
   1   6   1   14.66    0.26
  -1   6  -1   14.78    0.32
  -1   6  -1   14.25    0.31
  -2  -6  -1   10.61    0.23
  -2  -6  -1   10.35    0.21
   2  -6   1   10.41    0.19
   2   6   1   10.14    0.20
  -2   6  -1   10.39    0.27
  -2   6  -1   10.31    0.27
  -3  -6  -1   30.24    0.54
   3  -6   1   28.84    0.46
  -3  -6  -1   28.49    0.48
   3   6   1   28.72    0.49
  -3   6  -1   28.32    0.56
  -3   6  -1   29.34    0.59
  -4  -6  -1   18.69    0.35
  -4  -6  -1   19.01    0.41
   4  -6   1   18.57    0.33
  -4   6  -1   18.80    0.45
  -4   6  -1   19.57    0.43
   4   6   1   19.50    0.36
  -5  -6  -1    0.81    0.07
  -5  -6  -1    0.77    0.10
   5  -6   1    0.67    0.06
   5   6   1    0.63    0.08
  -5   6  -1    0.62    0.13
  -5   6  -1    0.77    0.11
  -6  -6  -1    0.09    0.06
  -6  -6  -1    0.30    0.09
   6  -6   1    0.18    0.05
  -6   6  -1    0.21    0.12
   6   6   1    0.06    0.07
  -6  -7   1    1.95    0.11
   6  -7  -1    2.06    0.09
   6  -7  -1    2.11    0.12
   6   7  -1    1.91    0.12
  -6   7   1    2.02    0.19
  -5  -7   1    0.17    0.06
   5  -7  -1    0.18    0.04
   5  -7  -1    0.21    0.06
  -5   7   1    0.33    0.12
   5   7  -1    0.24    0.07
   4  -7  -1    0.19    0.04
  -4  -7   1    0.33    0.06
  -4  -7   1    0.25    0.06
   4  -7  -1    0.27    0.06
  -4   7   1    0.32    0.10
   4   7  -1    0.15    0.05
   3  -7  -1   11.71    0.26
  -3  -7   1   12.48    0.25
   3  -7  -1   12.35    0.22
  -3  -7   1   12.07    0.25
   3   7  -1   11.79    0.25
  -3   7   1   11.91    0.32
   2  -7  -1    8.71    0.16
  -2  -7   1    8.17    0.18
   2  -7  -1    8.30    0.20
  -2  -7   1    8.85    0.18
   2   7  -1    8.63    0.19
   2   7  -1    8.03    0.20
  -2   7   1    8.49    0.26
   1  -7  -1   11.18    0.19
   1  -7  -1   11.13    0.20
   1  -7  -1   10.63    0.23
  -1  -7   1   11.54    0.22
  -1  -7   1   11.30    0.21
  -1  -7   1   10.87    0.21
   1   7  -1   11.52    0.25
  -1   7   1   11.04    0.29
   0  -7  -1    8.72    0.16
   0  -7   1    8.57    0.16
   0  -7  -1    8.43    0.17
   0  -7   1    8.51    0.17
   0  -7  -1    8.54    0.20
   0  -7  -1    8.56    0.19
   0   7  -1    8.57    0.21
   0   7  -1    8.06    0.23
  -1  -7  -1    3.71    0.12
  -1  -7  -1    3.70    0.10
   1  -7   1    3.94    0.09
  -1  -7  -1    3.67    0.11
   1  -7   1    3.58    0.09
  -1   7  -1    3.57    0.17
  -1   7  -1    3.73    0.15
   1   7   1    3.63    0.11
  -2  -7  -1    0.42    0.06
   2  -7   1    0.42    0.04
  -2  -7  -1    0.42    0.05
  -2   7  -1    0.52    0.09
   2   7   1    0.39    0.05
  -2   7  -1    0.42    0.09
  -3  -7  -1   48.97    0.78
  -3  -7  -1   49.26    0.86
   3  -7   1   48.71    0.75
  -3   7  -1   49.20    0.89
   3   7   1   48.18    0.78
  -3   7  -1   49.08    0.91
   4  -7   1    6.35    0.15
  -4  -7  -1    6.68    0.21
  -4  -7  -1    6.72    0.17
  -4   7  -1    6.76    0.24
  -4   7  -1    6.53    0.25
   4   7   1    6.34    0.18
  -5  -7  -1    0.27    0.08
   5  -7   1    0.26    0.05
  -5  -7  -1    0.31    0.06
  -5   7  -1    0.24    0.12
   5   7   1    0.22    0.06
  -5   7  -1    0.40    0.11
  -6  -7  -1    0.61    0.08
  -6  -7  -1    0.56    0.10
   6  -7   1    0.44    0.06
   6   7   1    0.51    0.09
  -6   7  -1    0.61    0.15
   6  -8  -1    1.43    0.08
  -6  -8   1    1.19    0.10
   6  -8  -1    1.16    0.11
   6   8  -1    1.07    0.10
  -6   8   1    1.33    0.18
   5  -8  -1   -0.03    0.05
   5  -8  -1   -0.04    0.04
  -5  -8   1   -0.01    0.06
  -5   8   1   -0.07    0.10
   5   8  -1    0.13    0.07
   4  -8  -1    0.19    0.06
   4  -8  -1    0.17    0.04
  -4  -8   1    0.16    0.05
   4   8  -1    0.23    0.06
  -4   8   1    0.12    0.10
   3  -8  -1    1.52    0.10
  -3  -8   1    1.57    0.09
   3  -8  -1    1.66    0.07
  -3   8   1    1.64    0.15
   3   8  -1    1.68    0.09
   2  -8  -1    7.11    0.18
  -2  -8   1    7.27    0.17
   2  -8  -1    7.42    0.14
  -2   8   1    7.14    0.25
   2   8  -1    7.47    0.18
   2   8  -1    6.93    0.19
   1  -8  -1   10.58    0.19
  -1  -8   1   11.00    0.22
   1  -8  -1   10.79    0.23
  -1  -8   1   10.91    0.21
  -1   8   1   10.54    0.30
   1   8  -1   11.07    0.26
   0  -8   1    1.87    0.07
   0  -8  -1    1.89    0.10
   0  -8  -1    2.10    0.08
   0  -8  -1    1.97    0.09
   0  -8   1    2.01    0.08
   0  -8  -1    2.02    0.07
   0   8  -1    1.80    0.12
   0   8  -1    2.02    0.14
  -1  -8  -1    0.50    0.05
   1  -8   1    0.52    0.04
  -1  -8  -1    0.54    0.07
  -1  -8  -1    0.46    0.05
  -1   8  -1    0.55    0.08
  -1   8  -1    0.55    0.10
   1   8   1    0.45    0.05
  -2  -8  -1    8.34    0.19
  -2  -8  -1    7.87    0.21
   2  -8   1    8.30    0.17
  -2   8  -1    8.15    0.26
  -2   8  -1    8.20    0.25
   2   8   1    7.82    0.18
   3  -8   1   12.75    0.24
  -3  -8  -1   12.05    0.26
  -3  -8  -1   12.83    0.29
   3   8   1   12.28    0.26
  -3   8  -1   12.52    0.34
  -3   8  -1   12.74    0.34
  -4  -8  -1    9.09    0.22
  -4  -8  -1    9.95    0.26
   4  -8   1    9.30    0.20
  -4   8  -1    9.58    0.31
  -4   8  -1    9.56    0.31
   4   8   1    9.69    0.23
  -5  -8  -1    0.32    0.08
  -5  -8  -1    0.27    0.06
   5  -8   1    0.23    0.05
  -5   8  -1    0.46    0.12
  -5   8  -1    0.18    0.12
   5   8   1    0.40    0.08
  -6  -8  -1    0.13    0.06
  -6  -8  -1    0.02    0.08
   6  -8   1    0.02    0.04
  -6   8  -1   -0.11    0.13
   6   8   1    0.05    0.07
  -6   8  -1    0.05    0.11
   6  -9  -1    1.58    0.12
  -6  -9   1    1.44    0.11
   6  -9  -1    1.44    0.08
  -6   9   1    1.29    0.18
   6   9  -1    1.52    0.13
   5  -9  -1    0.03    0.06
   5  -9  -1    0.03    0.04
  -5  -9   1   -0.08    0.05
   5   9  -1   -0.03    0.07
  -5   9   1    0.06    0.12
  -4  -9   1    1.93    0.10
   4  -9  -1    1.79    0.08
   4  -9  -1    2.00    0.11
  -4   9   1    2.04    0.18
   4   9  -1    1.90    0.12
  -3  -9   1    2.81    0.12
   3  -9  -1    2.85    0.12
   3  -9  -1    2.95    0.09
  -3   9   1    3.04    0.19
   3   9  -1    2.61    0.12
   2  -9  -1   12.71    0.22
  -2  -9   1   12.74    0.26
   2  -9  -1   12.10    0.27
   2   9  -1   12.97    0.27
  -2   9   1   11.41    0.34
  -1  -9   1   14.81    0.27
   1  -9  -1   14.73    0.31
  -1  -9   1   14.69    0.28
   1  -9  -1   14.72    0.26
  -1   9   1   15.19    0.38
   1   9  -1   14.82    0.33
   0  -9  -1    1.82    0.07
   0  -9   1    1.85    0.08
   0  -9  -1    1.94    0.11
   0  -9   1    1.92    0.08
   0  -9  -1    1.81    0.08
   0  -9  -1    1.82    0.09
   0   9  -1    1.75    0.14
   1  -9   1    0.04    0.03
  -1  -9  -1   -0.05    0.04
  -1  -9  -1    0.21    0.06
  -1   9  -1    0.12    0.09
   1   9   1   -0.04    0.04
  -2  -9  -1    7.40    0.20
  -2  -9  -1    6.90    0.18
   2  -9   1    6.97    0.15
   2   9   1    6.81    0.18
  -2   9  -1    6.98    0.25
   3  -9   1    9.60    0.20
  -3  -9  -1    9.25    0.23
  -3  -9  -1   10.17    0.25
  -3   9  -1    9.46    0.30
  -3   9  -1    9.60    0.30
   3   9   1    9.89    0.23
  -4  -9  -1   12.56    0.28
  -4  -9  -1   13.53    0.32
   4  -9   1   12.67    0.25
  -4   9  -1   12.84    0.38
  -4   9  -1   13.28    0.38
   4   9   1   13.37    0.30
   5  -9   1    0.51    0.06
  -5  -9  -1    0.63    0.08
  -5  -9  -1    0.67    0.09
   5   9   1    0.49    0.08
  -5   9  -1    0.50    0.14
  -5   9  -1    0.62    0.14
   5 -10  -1    0.28    0.08
  -5 -10   1    0.22    0.07
   5 -10  -1    0.18    0.05
   5  10  -1    0.40    0.09
  -5  10   1    0.14    0.13
   4 -10  -1    1.03    0.07
   4 -10  -1    0.77    0.09
  -4 -10   1    0.90    0.09
  -4  10   1    0.80    0.14
   4  10  -1    1.03    0.10
  -3 -10   1    0.95    0.09
   3 -10  -1    0.99    0.06
   3 -10  -1    0.99    0.10
  -3  10   1    0.96    0.14
   3  10  -1    0.83    0.09
  -2 -10   1    9.21    0.21
   2 -10  -1    9.04    0.23
   2 -10  -1    9.37    0.18
  -2  10   1    9.32    0.30
   2  10  -1    9.26    0.23
  -1 -10   1    0.87    0.07
   1 -10  -1    0.79    0.08
  -1 -10   1    0.82    0.06
   1 -10  -1    0.79    0.06
   1  10  -1    0.94    0.11
  -1  10   1    0.94    0.12
   0 -10  -1    1.50    0.07
   0 -10  -1    1.40    0.08
   0 -10  -1    1.44    0.09
   0 -10   1    1.36    0.07
   0  10   1    1.69    0.15
   0  10  -1    1.17    0.13
  -1 -10  -1    0.73    0.08
   1 -10   1    0.76    0.06
  -1 -10  -1    0.73    0.07
  -1  10  -1    0.76    0.12
   1  10   1    0.67    0.07
  -2 -10  -1    3.64    0.14
  -2 -10  -1    3.76    0.13
   2 -10   1    3.51    0.11
   2  10   1    3.51    0.13
  -2  10  -1    3.47    0.19
  -3 -10  -1    6.07    0.17
   3 -10   1    6.28    0.15
  -3  10  -1    5.87    0.25
   3  10   1    5.90    0.18
   4 -10   1    9.55    0.21
  -4 -10  -1    9.48    0.24
  -4  10  -1    9.04    0.32
   4  10   1    9.09    0.24
   5 -10   1   -0.02    0.04
  -5  10  -1    0.04    0.11
   5  10   1    0.06    0.07
   4 -11  -1    0.50    0.08
   4 -11  -1    0.38    0.05
  -4 -11   1    0.38    0.08
   4  11  -1    0.64    0.09
  -4  11   1    0.30    0.14
   3 -11  -1    2.39    0.09
  -3 -11   1    2.36    0.12
   3 -11  -1    2.37    0.12
   3  11  -1    2.32    0.13
  -3  11   1    2.43    0.19
   2 -11  -1    9.80    0.25
  -2 -11   1    9.72    0.23
   2 -11  -1   10.31    0.20
  -2  11   1    9.73    0.32
   2  11  -1   10.30    0.25
   1 -11  -1    6.94    0.20
  -1 -11   1    7.18    0.18
   1 -11  -1    7.08    0.16
  -1 -11   1    6.90    0.17
  -1  11   1    7.09    0.26
   1  11  -1    7.12    0.23
   0 -11  -1    0.08    0.04
   0 -11   1    0.04    0.04
   0  11  -1    0.05    0.09
  -1 -11  -1    0.17    0.06
   1 -11   1    0.10    0.04
  -1  11  -1    0.07    0.09
   1  11   1    0.04    0.05
  -2 -11  -1    3.13    0.13
   2 -11   1    3.01    0.11
   2  11   1    3.09    0.13
  -2  11  -1    2.74    0.20
   3 -11   1    3.46    0.11
  -3 -11  -1    3.46    0.14
  -3  11  -1    3.25    0.22
   3  11   1    3.17    0.14
  -4 -11  -1    3.14    0.14
   4 -11   1    3.19    0.11
   4  11   1    3.19    0.15
  -4  11  -1    2.73    0.20
  -4 -12   1    0.01    0.06
   4  12  -1    0.06    0.08
   3 -12  -1    0.58    0.06
  -3 -12   1    0.65    0.08
   3 -12  -1    0.53    0.08
   3  12  -1    0.53    0.08
  -2 -12   1    0.57    0.07
   2 -12  -1    0.61    0.06
   2  12  -1    0.64    0.09
  -1 -12   1    8.61    0.20
   1 -12  -1    8.85    0.19
   0 -12   1    2.24    0.10
   0 -12  -1    2.35    0.10
   0  12   1    2.16    0.17
   0  12  -1    2.58    0.17
  -1 -12  -1    4.05    0.14
   1 -12   1    3.86    0.12
  -1  12  -1    4.11    0.22
   1  12   1    3.54    0.14
   2 -12   1    2.19    0.10
  -2 -12  -1    2.23    0.12
  -2  12  -1    2.20    0.19
   3 -12   1    0.46    0.06
  -3 -12  -1    0.48    0.08
  -3  12  -1    0.25    0.13
  -2 -13   1    2.62    0.12
   2  13  -1    2.53    0.14
  -2  13   1    2.10    0.19
  -1 -13   1    4.25    0.14
  -1  13   1    4.10    0.23
   0 -13   1    1.63    0.09
   0  13  -1    1.74    0.16
   1 -13   1    2.76    0.11
  -1  13  -1    2.55    0.19
   2 -13   1    0.52    0.07
  -2 -13  -1    0.59    0.08
  -2  13  -1    0.37    0.13
   8   0  -2    0.16    0.07
  -8   0   2    0.12    0.12
  -7   0   2    0.04    0.11
   7   0  -2    0.11    0.06
   6   0  -2   -0.03    0.04
  -6   0   2    0.06    0.09
   5   0  -2   28.07    0.47
  -5   0   2   27.86    0.45
   5   0  -2   27.99    0.47
   4   0  -2    7.59    0.16
  -4   0   2    7.50    0.15
  -4   0   2    7.51    0.22
   4   0  -2    7.42    0.16
  -3   0   2  126.30    2.04
  -3   0   2  125.31    1.81
   3   0  -2  124.37    1.85
   3   0  -2  124.89    1.93
   2   0  -2   -0.02    0.02
  -2   0   2    0.00    0.05
   2   0  -2    0.07    0.03
  -2   0   2   -0.02    0.03
   1   0  -2   12.18    0.21
   1   0  -2   12.25    0.19
  -1   0   2   11.76    0.20
   0   0   2   14.00    0.22
   0   0  -2   14.17    0.25
   0   0   2   14.22    0.21
   0   0  -2   14.24    0.24
   1   0   2  225.59    3.35
  -1   0  -2  228.13    3.72
   1   0   2  232.43    3.35
  -1   0  -2  228.53    3.56
   2   0   2   29.79    0.46
  -2   0  -2   29.90    0.49
   2   0   2   30.18    0.46
  -2   0  -2   30.26    0.54
  -3   0  -2   37.58    0.71
  -3   0  -2   39.23    0.63
   3   0   2   38.61    0.60
   3   0   2   39.58    0.59
   4   0   2    0.15    0.05
  -4   0  -2    0.13    0.08
   4   0   2    0.19    0.04
   5   0   2   -0.01    0.04
  -5   0  -2    0.06    0.08
   6   0   2    0.05    0.05
  -6   0  -2    0.07    0.10
  -7   0  -2    0.39    0.12
   7   0   2    0.47    0.08
   8  -1  -2    0.72    0.09
  -8  -1   2    0.99    0.16
   8   1  -2    0.79    0.09
  -8   1   2    0.71    0.16
   7  -1  -2    0.91    0.09
  -7  -1   2    0.81    0.14
  -7   1   2    0.91    0.14
   7   1  -2    1.11    0.09
  -6  -1   2    1.44    0.15
   6  -1  -2    1.51    0.09
  -6   1   2    1.42    0.15
   6   1  -2    1.44    0.09
   5  -1  -2    3.49    0.12
  -5  -1   2    3.55    0.18
   5  -1  -2    3.40    0.11
  -5  -1   2    3.40    0.10
  -5   1   2    3.47    0.18
   5   1  -2    3.48    0.12
   4  -1  -2   14.11    0.25
  -4  -1   2   13.54    0.32
  -4  -1   2   13.94    0.25
   4  -1  -2   13.91    0.26
  -4   1   2   14.04    0.34
  -4   1   2   14.11    0.24
   4   1  -2   13.62    0.26
   4   1  -2   14.32    0.25
  -3  -1   2   63.33    1.06
   3  -1  -2   62.83    0.94
  -3  -1   2   63.35    0.94
   3  -1  -2   63.06    1.00
   3   1  -2   63.45    0.99
   3   1  -2   63.47    0.95
  -3   1   2   63.87    0.93
  -3   1   2   63.13    1.08
  -2  -1   2    1.31    0.08
   2  -1  -2    1.32    0.06
  -2  -1   2    1.33    0.06
   2  -1  -2    1.22    0.05
   2   1  -2    1.33    0.05
  -2   1   2    1.32    0.09
  -2   1   2    1.32    0.05
   2   1  -2    1.23    0.05
   1  -1  -2   44.40    0.64
  -1  -1   2   44.81    0.71
  -1  -1   2   43.92    0.64
  -1  -1   2   43.78    0.65
   1  -1  -2   44.53    0.72
   1  -1  -2   44.33    0.70
  -1   1   2   43.82    0.65
   1   1  -2   43.21    0.70
   0  -1   2   34.17    0.50
   0  -1   2   33.53    0.51
   0  -1  -2   34.31    0.54
   0  -1  -2   34.05    0.57
   0   1   2   34.61    0.49
   0   1   2   34.07    0.51
   0   1  -2   34.27    0.56
   0   1  -2   34.24    0.55
  -1  -1  -2   30.10    0.48
  -1  -1  -2   30.49    0.53
   1  -1   2   30.40    0.45
   1  -1   2   30.20    0.45
   1   1   2   30.54    0.45
  -1   1  -2   30.65    0.53
   1   1   2   30.36    0.46
  -1   1  -2   30.08    0.50
   2  -1   2   58.07    0.87
  -2  -1  -2   58.27    0.99
   2  -1   2   57.54    0.86
  -2  -1  -2   59.28    0.91
  -2   1  -2   59.04    0.99
  -2   1  -2   59.44    0.93
   2   1   2   58.56    0.87
   2   1   2   58.95    0.87
  -3  -1  -2   23.10    0.38
   3  -1   2   22.97    0.38
   3  -1   2   23.59    0.37
  -3  -1  -2   22.86    0.46
  -3   1  -2   23.87    0.41
  -3   1  -2   23.39    0.47
   3   1   2   23.50    0.38
   3   1   2   22.70    0.38
   4  -1   2    0.15    0.03
  -4  -1  -2    0.14    0.08
   4  -1   2    0.22    0.05
   4   1   2    0.15    0.04
   4   1   2    0.12    0.05
  -4   1  -2    0.16    0.08
   5  -1   2    1.02    0.07
  -5  -1  -2    0.95    0.12
   5   1   2    1.00    0.07
   5   1   2    1.05    0.08
  -5   1  -2    1.09    0.13
   6  -1   2    2.90    0.12
  -6  -1  -2    2.79    0.18
  -6   1  -2    3.02    0.20
   6   1   2    2.76    0.13
   7  -1   2    1.72    0.11
  -7  -1  -2    1.56    0.16
  -7   1  -2    1.47    0.17
   7   1   2    1.63    0.12
   8  -2  -2    1.73    0.11
  -8  -2   2    1.66    0.18
  -8   2   2    1.68    0.20
   8   2  -2    1.72    0.12
   7  -2  -2    0.86    0.08
  -7  -2   2    0.88    0.13
   7   2  -2    0.72    0.08
  -7   2   2    0.74    0.14
  -6  -2   2    1.61    0.09
  -6  -2   2    1.37    0.13
   6  -2  -2    1.60    0.09
   6   2  -2    1.63    0.10
  -6   2   2    1.42    0.16
  -5  -2   2    0.46    0.06
   5  -2  -2    0.45    0.06
  -5  -2   2    0.41    0.09
   5  -2  -2    0.39    0.05
   5   2  -2    0.42    0.06
  -5   2   2    0.49    0.10
   4  -2  -2   64.59    0.98
   4  -2  -2   65.64    1.05
  -4  -2   2   65.85    0.99
  -4  -2   2   63.60    1.12
   4   2  -2   67.36    1.03
  -4   2   2   66.71    0.96
  -4   2   2   66.11    1.16
   4   2  -2   65.58    1.00
   3  -2  -2   57.55    0.91
  -3  -2   2   55.87    0.96
  -3  -2   2   57.32    0.86
   3  -2  -2   56.53    0.84
  -3   2   2   58.46    0.84
   3   2  -2   57.01    0.89
  -3   2   2   55.64    0.99
   3   2  -2   56.86    0.86
   2  -2  -2   14.19    0.26
  -2  -2   2   14.18    0.27
  -2  -2   2   14.60    0.25
   2  -2  -2   14.53    0.23
   2   2  -2   14.01    0.25
   2   2  -2   14.48    0.24
  -2   2   2   14.50    0.23
  -2   2   2   14.08    0.30
  -1  -2   2   32.98    0.49
   1  -2  -2   34.02    0.48
  -1  -2   2   32.86    0.50
   1  -2  -2   31.47    0.55
  -1  -2   2   33.82    0.53
   1  -2  -2   32.85    0.53
   1   2  -2   33.06    0.54
  -1   2   2   32.84    0.49
   0  -2   2  144.69    2.16
   0  -2   2  143.33    2.17
   0  -2  -2  146.86    2.30
   0   2   2  151.31    2.12
   0   2  -2  148.12    2.32
   0   2   2  140.18    2.16
   0   2  -2  146.68    2.30
   1  -2   2    5.87    0.11
   1  -2   2    6.05    0.11
  -1  -2  -2    6.09    0.12
   1   2   2    6.05    0.11
   1   2   2    6.00    0.13
  -1   2  -2    6.19    0.15
  -1   2  -2    6.38    0.16
  -2  -2  -2   88.81    1.47
   2  -2   2   89.05    1.31
  -2  -2  -2   91.08    1.37
   2  -2   2   90.43    1.29
  -2   2  -2   89.58    1.48
  -2   2  -2   88.05    1.41
   2   2   2   90.35    1.31
   2   2   2   88.71    1.32
  -3  -2  -2   22.96    0.47
   3  -2   2   23.71    0.39
   3  -2   2   24.56    0.37
  -3   2  -2   23.76    0.43
   3   2   2   24.15    0.40
   3   2   2   23.47    0.39
  -3   2  -2   23.65    0.48
   4  -2   2    1.13    0.07
  -4  -2  -2    1.10    0.11
   4   2   2    1.20    0.08
  -4   2  -2    1.01    0.12
  -4   2  -2    1.11    0.09
   4   2   2    1.18    0.07
   5  -2   2    2.47    0.10
  -5  -2  -2    2.57    0.15
  -5   2  -2    2.48    0.17
   5   2   2    2.47    0.11
   5   2   2    2.65    0.11
   6  -2   2   -0.02    0.05
  -6  -2  -2    0.04    0.10
   6   2   2    0.10    0.06
  -6   2  -2    0.14    0.11
  -7  -3   2    0.33    0.11
   7  -3  -2    0.30    0.06
  -7   3   2    0.30    0.13
   7   3  -2    0.34    0.07
   6  -3  -2    1.39    0.08
  -6  -3   2    1.62    0.14
  -6  -3   2    1.54    0.09
   6   3  -2    1.42    0.10
  -6   3   2    1.46    0.15
   5  -3  -2    3.94    0.11
  -5  -3   2    3.89    0.12
   5  -3  -2    4.05    0.13
  -5  -3   2    3.77    0.17
   5   3  -2    3.88    0.13
  -5   3   2    4.09    0.20
   4  -3  -2   12.07    0.22
  -4  -3   2   11.61    0.27
  -4  -3   2   11.71    0.23
   4  -3  -2   12.01    0.25
  -4   3   2   12.03    0.32
   4   3  -2   12.23    0.22
   4   3  -2   12.22    0.24
   3  -3  -2    3.15    0.11
  -3  -3   2    3.18    0.12
  -3  -3   2    3.21    0.10
   3  -3  -2    3.10    0.08
   3   3  -2    3.15    0.10
  -3   3   2    3.29    0.07
   3   3  -2    3.17    0.09
  -3   3   2    3.10    0.15
  -2  -3   2   72.28    1.15
  -2  -3   2   70.51    1.06
   2  -3  -2   72.54    1.03
   2  -3  -2   70.84    1.12
   2   3  -2   71.44    1.11
  -2   3   2   70.93    1.20
   2   3  -2   70.79    1.06
  -2   3   2   71.41    1.04
   1  -3  -2    5.37    0.13
  -1  -3   2    5.50    0.12
   1  -3  -2    5.37    0.13
   1  -3  -2    5.46    0.09
  -1  -3   2    5.28    0.10
  -1   3   2    5.29    0.10
   1   3  -2    5.43    0.13
   0  -3   2   59.33    0.89
   0  -3  -2   60.68    0.99
   0  -3  -2   60.00    0.95
   0  -3   2   60.90    0.89
   0   3   2   60.79    0.89
   0   3  -2   60.45    0.97
   0   3   2   61.55    0.88
   0   3  -2   62.74    0.97
  -1  -3  -2   24.79    0.40
   1  -3   2   24.69    0.38
   1  -3   2   24.78    0.38
  -1  -3  -2   24.67    0.44
  -1   3  -2   24.16    0.44
   1   3   2   24.74    0.38
  -1   3  -2   24.36    0.44
   1   3   2   25.18    0.40
  -2  -3  -2   15.07    0.24
   2  -3   2   14.53    0.24
   2  -3   2   14.42    0.23
  -2  -3  -2   14.66    0.30
  -2   3  -2   14.41    0.31
   2   3   2   14.55    0.25
  -2   3  -2   14.18    0.29
   2   3   2   14.30    0.26
   3  -3   2    7.85    0.16
  -3  -3  -2    8.05    0.22
  -3   3  -2    7.98    0.20
   3   3   2    7.94    0.17
  -3   3  -2    7.60    0.23
   3   3   2    7.98    0.18
   4  -3   2    3.51    0.10
  -4  -3  -2    3.42    0.16
  -4   3  -2    3.49    0.17
   4   3   2    3.77    0.13
  -4   3  -2    3.81    0.14
   4   3   2    3.65    0.12
   5  -3   2    0.62    0.06
  -5  -3  -2    0.63    0.11
   5   3   2    0.65    0.07
  -5   3  -2    0.55    0.12
   5   3   2    0.62    0.07
   6  -3   2    0.61    0.07
  -6  -3  -2    0.53    0.11
  -6   3  -2    0.62    0.12
   6   3   2    0.54    0.08
  -7  -4   2    0.40    0.11
  -7  -4   2    0.59    0.07
   7  -4  -2    0.51    0.07
  -7   4   2    0.60    0.15
   7   4  -2    0.40    0.08
   6  -4  -2    3.18    0.13
   6  -4  -2    3.04    0.11
  -6  -4   2    3.09    0.16
  -6  -4   2    3.11    0.12
   6   4  -2    3.14    0.13
  -6   4   2    2.87    0.19
   5  -4  -2   10.56    0.23
  -5  -4   2   10.20    0.27
  -5  -4   2    9.92    0.22
   5  -4  -2   10.20    0.20
  -5   4   2   10.43    0.32
   5   4  -2    9.89    0.23
   4  -4  -2    4.65    0.11
   4  -4  -2    4.74    0.14
  -4  -4   2    4.57    0.13
  -4  -4   2    4.61    0.15
   4   4  -2    4.92    0.14
  -4   4   2    4.50    0.20
   3  -4  -2    9.33    0.20
  -3  -4   2    9.26    0.20
   3  -4  -2    9.14    0.16
  -3  -4   2    9.01    0.19
  -3   4   2    9.46    0.15
   3   4  -2    8.92    0.19
   3   4  -2    9.03    0.18
  -3   4   2    9.09    0.25
  -2  -4   2  117.43    1.84
   2  -4  -2  116.83    1.70
   2  -4  -2  115.24    1.80
  -2  -4   2  113.70    1.70
   2   4  -2  115.09    1.79
  -2   4   2  116.37    1.91
   2   4  -2  116.15    1.70
  -2   4   2  117.12    1.69
   1  -4  -2   14.08    0.21
  -1  -4   2   14.28    0.23
   1  -4  -2   13.83    0.28
   1  -4  -2   13.61    0.26
  -1  -4   2   14.05    0.24
   1   4  -2   14.32    0.27
  -1   4   2   13.93    0.23
   0  -4  -2   13.96    0.25
   0  -4   2   14.07    0.23
   0  -4  -2   14.03    0.27
   0  -4   2   14.25    0.24
   0   4  -2   14.32    0.29
   0   4  -2   14.35    0.25
   0   4   2   13.64    0.24
   0   4   2   14.09    0.22
  -1  -4  -2   99.02    1.50
   1  -4   2   97.18    1.46
  -1  -4  -2   95.90    1.58
   1  -4   2   98.43    1.41
  -1   4  -2   98.04    1.55
   1   4   2   95.28    1.42
  -1   4  -2   99.82    1.59
   1   4   2   96.76    1.44
  -2  -4  -2    2.82    0.07
  -2  -4  -2    2.90    0.12
   2  -4   2    2.69    0.08
   2  -4   2    2.76    0.07
  -2   4  -2    2.61    0.13
   2   4   2    2.69    0.09
  -2   4  -2    2.87    0.13
   3  -4   2    1.14    0.06
  -3  -4  -2    1.23    0.10
  -3   4  -2    1.20    0.11
  -3   4  -2    1.04    0.10
   3   4   2    1.07    0.07
   4  -4   2   17.65    0.31
  -4  -4  -2   16.98    0.39
   4   4   2   18.23    0.34
  -4   4  -2   17.97    0.42
   4   4   2   17.41    0.33
  -4   4  -2   17.83    0.38
   5  -4   2   -0.04    0.04
  -5  -4  -2   -0.06    0.08
   5   4   2   -0.04    0.05
  -5   4  -2   -0.07    0.10
   5   4   2    0.03    0.05
  -6  -4  -2    0.23    0.10
   6  -4   2    0.26    0.06
   6   4   2    0.12    0.06
  -6   4  -2    0.31    0.13
   6   4   2    0.29    0.07
   7  -5  -2    2.66    0.11
  -7  -5   2    2.76    0.12
  -7   5   2    2.45    0.22
   7   5  -2    2.67    0.14
   6  -5  -2    0.46    0.06
  -6  -5   2    0.44    0.07
  -6  -5   2    0.35    0.09
   6  -5  -2    0.45    0.07
  -6   5   2    0.31    0.12
   6   5  -2    0.39    0.07
   5  -5  -2    2.75    0.11
  -5  -5   2    3.00    0.12
   5  -5  -2    2.85    0.09
  -5  -5   2    2.88    0.13
  -5   5   2    2.74    0.18
   5   5  -2    2.67    0.12
  -4  -5   2    0.89    0.07
   4  -5  -2    0.90    0.05
  -4  -5   2    0.85    0.08
   4  -5  -2    0.73    0.07
  -4   5   2    0.68    0.11
   4   5  -2    0.84    0.07
   3  -5  -2   33.23    0.50
   3  -5  -2   31.93    0.57
  -3  -5   2   32.39    0.53
  -3  -5   2   33.58    0.56
   3   5  -2   33.02    0.54
  -3   5   2   32.43    0.64
   3   5  -2   32.90    0.54
  -2  -5   2   21.15    0.36
   2  -5  -2   20.95    0.32
   2  -5  -2   20.62    0.38
  -2  -5   2   20.57    0.36
  -2   5   2   21.12    0.44
   2   5  -2   21.58    0.36
   2   5  -2   21.58    0.38
  -2   5   2   20.73    0.32
   1  -5  -2   17.32    0.32
  -1  -5   2   17.59    0.29
   1  -5  -2   17.92    0.27
   1  -5  -2   17.59    0.34
  -1  -5   2   17.83    0.30
  -1   5   2   17.33    0.28
   1   5  -2   18.22    0.33
   1   5  -2   17.50    0.31
   0  -5  -2    4.80    0.09
   0  -5   2    4.74    0.10
   0  -5  -2    4.69    0.12
   0  -5  -2    4.65    0.13
   0  -5   2    4.93    0.11
   0   5  -2    4.62    0.12
   0   5  -2    4.79    0.15
   0   5   2    4.69    0.11
  -1  -5  -2   22.38    0.37
   1  -5   2   21.91    0.34
  -1  -5  -2   20.93    0.40
   1  -5   2   21.66    0.34
  -1   5  -2   21.72    0.41
   1   5   2   21.13    0.35
  -1   5  -2   22.17    0.42
   2  -5   2    2.10    0.07
  -2  -5  -2    1.97    0.10
  -2  -5  -2    2.02    0.08
  -2   5  -2    2.15    0.13
  -2   5  -2    1.97    0.13
   2   5   2    2.01    0.08
  -3  -5  -2    0.28    0.05
   3  -5   2    0.18    0.04
  -3  -5  -2    0.15    0.06
   3   5   2    0.24    0.05
  -3   5  -2    0.35    0.09
  -3   5  -2    0.29    0.08
  -4  -5  -2    5.22    0.19
   4  -5   2    5.58    0.14
  -4   5  -2    6.17    0.23
   4   5   2    5.46    0.15
  -4   5  -2    5.91    0.20
  -5  -5  -2    0.26    0.08
   5  -5   2    0.20    0.05
   5   5   2    0.23    0.06
  -5   5  -2    0.21    0.11
   5   5   2    0.10    0.06
   6  -5   2    1.60    0.09
  -6  -5  -2    1.77    0.15
   6   5   2    1.58    0.11
   6   5   2    1.35    0.11
  -6   5  -2    1.78    0.18
  -7  -6   2    6.38    0.19
   7  -6  -2    6.38    0.17
  -7   6   2    6.62    0.30
   7   6  -2    6.46    0.21
  -6  -6   2    1.12    0.09
   6  -6  -2    1.21    0.10
   6  -6  -2    1.32    0.07
  -6   6   2    0.99    0.16
   6   6  -2    1.26    0.10
   5  -6  -2    2.42    0.12
  -5  -6   2    2.41    0.11
   5  -6  -2    2.43    0.08
   5   6  -2    2.52    0.12
  -5   6   2    2.56    0.19
   4  -6  -2    2.91    0.08
   4  -6  -2    2.85    0.12
  -4  -6   2    2.82    0.11
   4   6  -2    2.89    0.12
  -4   6   2    2.70    0.17
   3  -6  -2   11.61    0.20
   3  -6  -2   11.10    0.25
  -3  -6   2   11.29    0.23
   3   6  -2   11.31    0.23
   3   6  -2   11.54    0.24
  -3   6   2   11.12    0.31
  -2  -6   2    3.65    0.11
   2  -6  -2    3.59    0.12
   2  -6  -2    3.91    0.08
   2   6  -2    3.67    0.12
  -2   6   2    3.57    0.17
  -2   6   2    3.95    0.08
   1  -6  -2   86.99    1.44
   1  -6  -2   88.39    1.26
  -1  -6   2   87.79    1.29
   1  -6  -2   85.73    1.37
  -1  -6   2   85.89    1.28
   1   6  -2   87.96    1.40
  -1   6   2   87.73    1.27
   1   6  -2   85.48    1.39
   0  -6  -2   29.54    0.45
   0  -6   2   28.95    0.45
   0  -6  -2   28.85    0.53
   0  -6   2   29.66    0.47
   0  -6  -2   29.20    0.50
   0   6  -2   29.45    0.51
   0   6  -2   29.96    0.54
   0   6   2   29.06    0.47
   1  -6   2    3.36    0.09
  -1  -6  -2    3.35    0.10
   1  -6   2    3.62    0.09
  -1  -6  -2    3.39    0.12
  -1   6  -2    3.51    0.13
   1   6   2    3.53    0.09
  -1   6  -2    3.29    0.15
  -2  -6  -2    2.02    0.09
  -2  -6  -2    2.41    0.11
   2  -6   2    1.84    0.07
   2   6   2    1.75    0.08
  -2   6  -2    1.92    0.13
  -2   6  -2    1.87    0.13
  -3  -6  -2    1.45    0.08
  -3  -6  -2    1.53    0.10
   3  -6   2    1.53    0.07
  -3   6  -2    1.58    0.14
   3   6   2    1.79    0.09
  -3   6  -2    1.61    0.13
   4  -6   2    1.98    0.08
  -4  -6  -2    1.93    0.13
  -4   6  -2    2.34    0.17
   4   6   2    2.21    0.11
  -4   6  -2    1.94    0.15
  -5  -6  -2    5.72    0.22
   5  -6   2    5.69    0.15
   5   6   2    5.82    0.18
   5   6   2    6.19    0.18
  -5   6  -2    6.00    0.26
  -5   6  -2    5.69    0.22
   6  -6   2    2.57    0.11
  -6  -6  -2    2.85    0.17
  -6   6  -2    2.41    0.21
   6   6   2    2.52    0.14
   6   6   2    2.86    0.13
  -7  -7   2    0.35    0.08
   7  -7  -2    0.45    0.06
   7   7  -2    0.51    0.09
  -7   7   2    0.63    0.15
   6  -7  -2    1.78    0.12
   6  -7  -2    1.74    0.08
  -6  -7   2    1.88    0.11
  -6   7   2    1.80    0.19
   6   7  -2    1.78    0.11
  -5  -7   2    0.40    0.07
   5  -7  -2    0.27    0.07
   5  -7  -2    0.24    0.04
  -5   7   2    0.22    0.11
   5   7  -2    0.17    0.06
  -4  -7   2    4.65    0.15
   4  -7  -2    4.51    0.15
   4  -7  -2    4.75    0.11
   4   7  -2    4.81    0.16
  -4   7   2    4.54    0.23
  -3  -7   2    1.15    0.08
   3  -7  -2    1.08    0.08
   3  -7  -2    1.24    0.05
  -3   7   2    1.15    0.13
   3   7  -2    1.07    0.08
  -2  -7   2    6.06    0.15
   2  -7  -2    5.97    0.12
   2  -7  -2    5.82    0.16
   2   7  -2    6.19    0.17
  -2   7   2    6.23    0.22
  -1  -7   2   14.87    0.26
  -1  -7   2   14.79    0.27
   1  -7  -2   14.91    0.29
   1  -7  -2   15.17    0.24
   1   7  -2   13.79    0.31
  -1   7   2   14.83    0.26
   0  -7   2   15.86    0.27
   0  -7  -2   16.36    0.26
   0  -7   2   15.82    0.28
   0  -7  -2   15.62    0.33
   0  -7  -2   16.04    0.30
   0   7  -2   16.36    0.35
   0   7   2   16.46    0.29
  -1  -7  -2    0.22    0.04
   1  -7   2    0.24    0.03
   1  -7   2    0.20    0.04
  -1  -7  -2    0.19    0.05
  -1  -7  -2    0.28    0.05
  -1   7  -2    0.21    0.07
   1   7   2    0.19    0.04
  -1   7  -2    0.26    0.07
  -2  -7  -2    0.87    0.07
  -2  -7  -2    0.78    0.08
   2  -7   2    0.74    0.05
   2   7   2    0.67    0.06
  -2   7  -2    0.95    0.11
  -2   7  -2    0.72    0.10
   3  -7   2   12.41    0.23
  -3  -7  -2   11.83    0.29
  -3  -7  -2   12.58    0.26
  -3   7  -2   12.89    0.33
   3   7   2   12.05    0.25
  -3   7  -2   11.84    0.32
  -4  -7  -2    1.77    0.10
   4  -7   2    1.59    0.08
  -4  -7  -2    1.74    0.12
   4   7   2    1.61    0.10
  -4   7  -2    1.68    0.16
  -4   7  -2    1.67    0.14
  -5  -7  -2    2.10    0.14
   5  -7   2    2.29    0.09
  -5   7  -2    1.89    0.16
   5   7   2    2.27    0.13
   5   7   2    2.07    0.12
  -5   7  -2    2.25    0.19
   6  -8  -2    6.50    0.20
   6  -8  -2    6.69    0.16
  -6  -8   2    6.84    0.20
  -6   8   2    7.00    0.31
   6   8  -2    6.62    0.21
   5  -8  -2    0.32    0.07
   5  -8  -2    0.50    0.05
  -5  -8   2    0.50    0.07
   5   8  -2    0.41    0.08
  -5   8   2    0.49    0.13
   4  -8  -2    0.70    0.08
  -4  -8   2    0.66    0.07
   4  -8  -2    0.80    0.05
   4   8  -2    0.71    0.08
  -4   8   2    0.49    0.12
  -3  -8   2    0.01    0.05
   3  -8  -2    0.04    0.03
   3  -8  -2    0.04    0.05
   3   8  -2    0.19    0.06
  -3   8   2    0.02    0.10
   2  -8  -2   19.29    0.31
   2  -8  -2   18.95    0.37
  -2  -8   2   18.86    0.35
   2   8  -2   19.17    0.38
  -2   8   2   19.48    0.45
   1  -8  -2   12.10    0.25
  -1  -8   2   11.55    0.22
   1  -8  -2   11.70    0.20
  -1  -8   2   11.69    0.23
   1   8  -2   11.12    0.28
  -1   8   2   11.44    0.32
  -1   8   2   11.74    0.22
   0  -8  -2   22.88    0.44
   0  -8   2   22.28    0.38
   0  -8  -2   23.13    0.41
   0  -8  -2   23.15    0.37
   0  -8   2   23.02    0.38
   0   8   2   22.54    0.39
   0   8  -2   22.73    0.46
  -1  -8  -2    0.26    0.05
  -1  -8  -2    0.15    0.05
   1  -8   2    0.25    0.04
  -1  -8  -2    0.27    0.06
   1   8   2    0.18    0.04
  -1   8  -2    0.13    0.08
   2  -8   2    0.06    0.03
  -2  -8  -2    0.04    0.06
  -2  -8  -2    0.07    0.05
  -2   8  -2   -0.02    0.08
   2   8   2    0.11    0.05
  -3  -8  -2    0.15    0.07
  -3  -8  -2    0.21    0.06
   3  -8   2    0.07    0.04
   3   8   2    0.09    0.05
  -3   8  -2   -0.04    0.08
   4  -8   2    2.31    0.09
  -4  -8  -2    2.06    0.11
  -4  -8  -2    2.43    0.14
  -4   8  -2    2.34    0.18
  -4   8  -2    2.40    0.17
   4   8   2    2.36    0.11
   5  -8   2    3.16    0.11
  -5  -8  -2    3.29    0.17
  -5   8  -2    3.28    0.22
   5   8   2    3.12    0.14
  -5   8  -2    3.05    0.19
   5   8   2    3.21    0.15
   6  -9  -2    3.39    0.11
   6  -9  -2    3.80    0.17
  -6  -9   2    3.46    0.15
   6   9  -2    3.65    0.16
  -6   9   2    3.58    0.26
  -5  -9   2    0.68    0.09
   5  -9  -2    0.86    0.06
   5  -9  -2    0.82    0.09
  -5   9   2    0.96    0.15
   5   9  -2    0.82    0.09
  -4  -9   2    0.68    0.08
   4  -9  -2    0.70    0.09
   4  -9  -2    0.93    0.06
  -4   9   2    0.54    0.13
   4   9  -2    0.60    0.08
   3  -9  -2    3.16    0.13
   3  -9  -2    3.46    0.09
  -3  -9   2    3.31    0.13
   3   9  -2    3.44    0.13
  -3   9   2    3.58    0.21
  -2  -9   2    2.12    0.10
   2  -9  -2    1.79    0.11
   2  -9  -2    2.22    0.07
   2   9  -2    2.14    0.12
  -2   9   2    2.15    0.17
   1  -9  -2    8.53    0.16
  -1  -9   2    8.26    0.19
   1  -9  -2    8.49    0.21
  -1  -9   2    8.17    0.18
  -1   9   2    8.22    0.28
   1   9  -2    8.10    0.24
   0  -9  -2    9.49    0.21
   0  -9  -2    9.49    0.18
   0  -9   2    9.27    0.19
   0  -9  -2    9.26    0.24
   0  -9   2    9.57    0.20
   0   9   2    8.75    0.20
   0   9  -2    9.02    0.26
  -1  -9  -2    0.55    0.08
   1  -9   2    0.65    0.05
   1   9   2    0.62    0.06
  -1   9  -2    0.75    0.11
   2  -9   2    2.39    0.08
  -2  -9  -2    2.39    0.12
  -2  -9  -2    2.18    0.11
   2   9   2    2.17    0.10
  -2   9  -2    2.49    0.17
  -3  -9  -2    1.17    0.10
   3  -9   2    1.02    0.07
  -3  -9  -2    1.02    0.09
  -3   9  -2    1.15    0.14
   3   9   2    1.18    0.09
   4  -9   2    4.03    0.12
  -4  -9  -2    4.28    0.18
  -4   9  -2    4.09    0.21
   4   9   2    4.10    0.15
   5  -9   2    4.09    0.13
  -5  -9  -2    3.96    0.19
  -5   9  -2    4.27    0.22
   5   9   2    4.01    0.16
   5 -10  -2    1.10    0.11
  -5 -10   2    1.44    0.11
   5  10  -2    1.31    0.12
  -5  10   2    1.15    0.17
   4 -10  -2    0.13    0.07
  -4 -10   2    0.09    0.06
   4  10  -2    0.10    0.07
  -4  10   2    0.04    0.12
  -3 -10   2    1.97    0.10
   3 -10  -2    1.97    0.12
   3  10  -2    1.88    0.12
  -3  10   2    1.95    0.18
  -2 -10   2    2.53    0.12
   2 -10  -2    2.63    0.13
  -2  10   2    2.49    0.19
   2  10  -2    2.56    0.14
   1 -10  -2    7.43    0.20
  -1 -10   2    7.43    0.17
  -1 -10   2    7.41    0.18
   1  10  -2    7.04    0.23
  -1  10   2    7.26    0.27
   0 -10  -2    6.45    0.20
   0 -10  -2    6.45    0.18
   0 -10   2    5.92    0.15
   0  10  -2    6.02    0.22
   0  10   2    6.33    0.16
   1 -10   2    0.40    0.05
  -1 -10  -2    0.37    0.07
  -1  10  -2    0.32    0.10
  -2 -10  -2    2.75    0.14
   2 -10   2    2.86    0.10
  -2  10  -2    3.10    0.18
   3 -10   2    1.28    0.08
  -3 -10  -2    1.25    0.11
  -3  10  -2    1.18    0.14
  -4 -10  -2    3.64    0.17
   4 -10   2    3.58    0.12
  -4  10  -2    3.50    0.20
   5  11  -2    5.87    0.20
  -5  11   2    5.73    0.30
  -4 -11   2    0.38    0.07
   4 -11  -2    0.24    0.08
  -4  11   2    0.43    0.14
   4  11  -2    0.36    0.08
   3 -11  -2    0.23    0.07
  -3 -11   2    0.16    0.06
   3  11  -2    0.13    0.07
  -3  11   2    0.07    0.12
   2 -11  -2    1.07    0.10
  -2 -11   2    1.03    0.09
  -2  11   2    1.14    0.15
   2  11  -2    1.03    0.09
  -1 -11   2    1.59    0.08
  -1 -11   2    1.59    0.09
   1 -11  -2    1.73    0.11
  -1  11   2    1.54    0.17
   1  11  -2    1.64    0.14
   0 -11   2    1.84    0.09
   0 -11  -2    1.72    0.10
   0  11  -2    1.85    0.16
   1 -11   2    3.18    0.11
  -1 -11  -2    3.34    0.15
  -1  11  -2    3.20    0.19
   1  11   2    3.28    0.13
   2 -11   2    0.56    0.06
  -2 -11  -2    0.71    0.09
  -2  11  -2    0.63    0.13
   3 -11   2    3.07    0.11
  -3  11  -2    2.76    0.20
  -4 -12   2    0.67    0.09
   4 -12  -2    0.41    0.08
  -4  12   2    0.51    0.14
   4  12  -2    0.61    0.09
  -3 -12   2    0.92    0.09
   3 -12  -2    1.11    0.11
  -3  12   2    1.14    0.16
   3  12  -2    0.91    0.10
   2 -12  -2    3.11    0.15
  -2 -12   2    3.31    0.14
   2  12  -2    3.00    0.14
  -2  12   2    3.12    0.22
   1 -12  -2    1.18    0.10
  -1 -12   2    1.11    0.08
  -1  12   2    1.18    0.15
   1  12  -2    1.12    0.13
   0 -12   2    1.26    0.08
   0  12  -2    1.19    0.14
   1 -12   2    4.13    0.13
  -1  12  -2    4.49    0.21
   1  12   2    4.13    0.15
   2 -12   2    0.35    0.06
  -2  12  -2    0.40    0.12
   2  12   2    0.49    0.08
   3 -12   2    0.05    0.05
   3  12   2    0.16    0.07
   2 -13  -2    0.52    0.09
   2  13  -2    0.49    0.09
   1 -13  -2    0.22    0.07
  -1 -13   2    0.15    0.06
   0 -13   2    0.38    0.06
   0  13  -2    0.22    0.11
   1 -13   2    1.60    0.09
  -1  13  -2    1.37    0.16
   8   0  -3    1.19    0.10
  -8   0   3    1.15    0.17
  -7   0   3   -0.07    0.11
   7   0  -3    0.02    0.05
  -6   0   3   17.82    0.45
   6   0  -3   17.98    0.34
  -5   0   3    0.56    0.10
   5   0  -3    0.64    0.06
   5   0  -3    0.56    0.06
  -5   0   3    0.56    0.05
  -4   0   3    0.80    0.10
  -4   0   3    0.82    0.06
   4   0  -3    0.93    0.07
   4   0  -3    0.91    0.06
   3   0  -3    0.10    0.04
  -3   0   3    0.05    0.06
   3   0  -3    0.03    0.03
  -3   0   3    0.04    0.04
   2   0  -3   22.50    0.35
   2   0  -3   21.78    0.38
  -2   0   3   22.18    0.36
  -2   0   3   22.57    0.41
   1   0  -3    0.08    0.04
  -1   0   3    0.07    0.01
  -1   0   3    0.07    0.03
   1   0  -3    0.06    0.03
   0   0   3   11.01    0.17
   0   0  -3   10.81    0.21
   0   0   3   10.71    0.19
   0   0  -3   10.94    0.21
  -1   0  -3    0.74    0.06
   1   0   3    0.62    0.04
   1   0   3    0.72    0.05
  -1   0  -3    0.65    0.05
  -2   0  -3    2.12    0.08
   2   0   3    2.23    0.07
   2   0   3    2.22    0.07
  -2   0  -3    2.23    0.11
  -4   0  -3    1.83    0.13
   4   0   3    2.10    0.09
   4   0   3    2.22    0.08
   5   0   3    0.41    0.06
  -5   0  -3    0.38    0.10
  -6   0  -3    3.59    0.21
   6   0   3    3.33    0.13
   8  -1  -3    2.99    0.14
  -8  -1   3    2.93    0.22
   8   1  -3    3.02    0.14
  -8   1   3    2.65    0.21
  -7  -1   3    4.66    0.23
   7  -1  -3    4.56    0.15
   7   1  -3    4.55    0.16
  -7   1   3    4.49    0.23
  -6  -1   3    0.06    0.05
  -6  -1   3   -0.02    0.09
   6  -1  -3   -0.10    0.04
   6   1  -3   -0.02    0.05
  -6   1   3    0.05    0.10
  -5  -1   3    2.42    0.10
   5  -1  -3    2.42    0.10
  -5  -1   3    2.45    0.16
   5  -1  -3    2.40    0.10
   5   1  -3    2.40    0.10
  -5   1   3    2.27    0.09
  -5   1   3    2.26    0.15
   5   1  -3    2.56    0.10
  -4  -1   3    6.84    0.16
   4  -1  -3    6.65    0.16
   4  -1  -3    6.87    0.15
  -4  -1   3    6.85    0.20
   4   1  -3    6.76    0.16
  -4   1   3    6.78    0.14
   4   1  -3    6.81    0.16
  -4   1   3    6.69    0.22
  -3  -1   3    0.21    0.04
  -3  -1   3    0.20    0.06
   3  -1  -3    0.21    0.04
   3  -1  -3    0.18    0.03
   3   1  -3    0.18    0.04
  -3   1   3    0.14    0.03
  -3   1   3    0.21    0.07
   3   1  -3    0.19    0.04
  -2  -1   3   47.48    0.79
  -2  -1   3   47.93    0.71
   2  -1  -3   47.64    0.76
   2  -1  -3   47.63    0.69
  -2   1   3   46.46    0.81
   2   1  -3   46.48    0.76
  -2   1   3   46.52    0.70
   2   1  -3   47.45    0.70
  -1  -1   3    9.66    0.18
   1  -1  -3    9.87    0.19
   1  -1  -3    9.64    0.19
   1  -1  -3   10.26    0.15
  -1  -1   3    9.80    0.16
   1   1  -3   10.03    0.18
  -1   1   3    9.80    0.17
   1   1  -3   10.03    0.20
   0  -1   3    7.70    0.13
   0  -1  -3    7.50    0.15
   0  -1   3    7.65    0.14
   0  -1  -3    7.75    0.17
   0   1   3    7.75    0.14
   0   1   3    7.68    0.12
   0   1  -3    7.97    0.17
   0   1  -3    7.64    0.16
  -1  -1  -3    1.43    0.06
  -1  -1  -3    1.63    0.09
   1  -1   3    1.52    0.05
   1  -1   3    1.34    0.06
   1   1   3    1.50    0.06
   1   1   3    1.52    0.05
  -1   1  -3    1.47    0.09
  -1   1  -3    1.68    0.08
  -2  -1  -3   19.48    0.33
   2  -1   3   19.21    0.31
  -2  -1  -3   19.58    0.39
   2  -1   3   19.45    0.31
  -2   1  -3   19.23    0.39
  -2   1  -3   19.93    0.35
   2   1   3   19.19    0.32
   2   1   3   19.72    0.32
  -3  -1  -3   15.87    0.35
   3  -1   3   15.69    0.27
   3  -1   3   15.30    0.27
   3   1   3   15.87    0.28
  -3   1  -3   15.47    0.35
   3   1   3   15.45    0.28
  -3   1  -3   15.96    0.30
  -4  -1  -3    0.44    0.09
   4  -1   3    0.45    0.05
  -4   1  -3    0.40    0.09
   4   1   3    0.37    0.05
   4   1   3    0.45    0.05
  -5  -1  -3    0.08    0.08
   5  -1   3    0.01    0.04
   5   1   3    0.11    0.05
  -5   1  -3    0.07    0.09
   6  -1   3    0.22    0.06
  -6  -1  -3    0.16    0.10
  -6   1  -3    0.11    0.11
   6   1   3    0.24    0.06
  -8  -2   3    1.38    0.17
   8  -2  -3    1.27    0.10
  -8   2   3    1.43    0.19
   8   2  -3    1.15    0.11
  -7  -2   3    6.14    0.25
   7  -2  -3    5.99    0.17
   7   2  -3    6.03    0.18
  -6  -2   3    0.24    0.09
   6  -2  -3    0.34    0.06
   6  -2  -3    0.31    0.06
  -6  -2   3    0.34    0.06
   6   2  -3    0.36    0.07
  -6   2   3    0.38    0.11
  -5  -2   3   10.48    0.28
   5  -2  -3   10.46    0.23
  -5  -2   3   10.60    0.22
   5  -2  -3   10.63    0.21
   5   2  -3   10.64    0.23
  -5   2   3   10.41    0.32
  -4  -2   3    4.09    0.12
  -4  -2   3    4.05    0.16
   4  -2  -3    3.90    0.12
   4  -2  -3    4.05    0.10
   4   2  -3    3.85    0.11
  -4   2   3    4.30    0.10
   4   2  -3    3.78    0.12
  -4   2   3    4.12    0.18
   3  -2  -3    0.20    0.05
   3  -2  -3    0.25    0.03
  -3  -2   3    0.20    0.05
  -3  -2   3    0.18    0.04
  -3   2   3    0.33    0.04
  -3   2   3    0.22    0.07
   3   2  -3    0.29    0.04
   3   2  -3    0.23    0.04
   2  -2  -3    7.21    0.16
   2  -2  -3    7.13    0.12
  -2  -2   3    7.06    0.15
  -2  -2   3    7.38    0.15
  -2   2   3    7.05    0.13
   2   2  -3    7.14    0.15
   2   2  -3    7.00    0.14
  -2   2   3    6.82    0.20
  -1  -2   3   60.25    0.87
   1  -2  -3   60.24    0.95
  -1  -2   3   58.79    0.89
   1  -2  -3   60.53    0.98
   1   2  -3   59.75    0.95
  -1   2   3   58.88    0.88
   0  -2  -3    1.40    0.07
   0  -2  -3    1.36    0.07
   0  -2   3    1.45    0.06
   0  -2   3    1.29    0.04
   0   2  -3    1.27    0.06
   0   2  -3    1.37    0.08
   0   2   3    1.30    0.06
   0   2   3    1.37    0.03
  -1  -2  -3    4.92    0.11
   1  -2   3    4.82    0.11
  -1  -2  -3    4.85    0.14
   1  -2   3    4.92    0.10
   1   2   3    4.72    0.10
  -1   2  -3    4.83    0.14
  -1   2  -3    4.98    0.14
   1   2   3    4.91    0.11
  -2  -2  -3    1.90    0.07
  -2  -2  -3    1.65    0.11
   2  -2   3    1.81    0.06
   2  -2   3    1.91    0.06
   2   2   3    1.90    0.07
  -2   2  -3    1.80    0.10
  -2   2  -3    1.67    0.10
   2   2   3    2.03    0.07
   3  -2   3    2.25    0.08
   3  -2   3    2.27    0.07
  -3  -2  -3    2.11    0.12
  -3   2  -3    2.33    0.11
   3   2   3    2.46    0.09
  -3   2  -3    2.35    0.13
   3   2   3    2.34    0.09
   4  -2   3    3.72    0.11
  -4  -2  -3    3.69    0.17
  -4   2  -3    3.76    0.18
   4   2   3    3.87    0.12
   4   2   3    3.91    0.12
   5  -2   3    0.25    0.05
  -5  -2  -3    0.27    0.10
  -5   2  -3    0.38    0.11
   5   2   3    0.23    0.06
   5   2   3    0.25    0.06
  -6  -2  -3    0.60    0.12
   6  -2   3    0.44    0.07
   6   2   3    0.38    0.07
  -6   2  -3    0.40    0.12
   8  -3  -3    0.52    0.08
  -8   3   3    0.40    0.15
   8   3  -3    0.57    0.09
  -7  -3   3    0.84    0.13
   7  -3  -3    1.05    0.08
  -7   3   3    1.04    0.16
   7   3  -3    0.94    0.09
  -6  -3   3    0.77    0.11
   6  -3  -3    0.60    0.07
  -6  -3   3    0.73    0.07
   6  -3  -3    0.48    0.06
  -6   3   3    0.69    0.13
   6   3  -3    0.65    0.08
  -5  -3   3    5.17    0.19
   5  -3  -3    5.17    0.13
   5  -3  -3    5.12    0.15
  -5  -3   3    5.13    0.15
   5   3  -3    5.22    0.15
  -5   3   3    5.11    0.23
   4  -3  -3    1.13    0.06
   4  -3  -3    1.00    0.08
  -4  -3   3    1.30    0.08
  -4  -3   3    1.08    0.09
  -4   3   3    1.03    0.06
   4   3  -3    1.09    0.07
   4   3  -3    0.94    0.07
  -4   3   3    1.19    0.12
  -3  -3   3    9.20    0.20
   3  -3  -3    9.03    0.16
  -3  -3   3    9.14    0.19
   3  -3  -3    9.08    0.20
  -3   3   3    9.30    0.26
   3   3  -3    9.21    0.19
  -3   3   3    9.26    0.17
   3   3  -3    9.33    0.19
   2  -3  -3    8.09    0.13
   2  -3  -3    7.77    0.17
  -2  -3   3    7.97    0.17
  -2  -3   3    7.77    0.15
   2   3  -3    7.89    0.16
   2   3  -3    7.77    0.17
  -2   3   3    7.51    0.22
  -2   3   3    7.87    0.14
   1  -3  -3    5.32    0.14
  -1  -3   3    5.25    0.13
  -1  -3   3    5.42    0.11
   1  -3  -3    5.30    0.14
   1   3  -3    5.72    0.15
  -1   3   3    5.47    0.11
   0  -3  -3    5.74    0.13
   0  -3   3    5.63    0.12
   0  -3   3    5.63    0.11
   0  -3  -3    5.66    0.15
   0   3  -3    5.54    0.15
   0   3   3    5.74    0.10
   0   3  -3    5.87    0.12
   0   3   3    5.64    0.12
  -1  -3  -3    0.71    0.06
  -1  -3  -3    0.64    0.06
   1  -3   3    0.60    0.04
   1  -3   3    0.65    0.04
  -1   3  -3    0.54    0.07
   1   3   3    0.59    0.05
   1   3   3    0.63    0.04
  -1   3  -3    0.60    0.06
   2  -3   3    6.19    0.13
  -2  -3  -3    6.29    0.13
  -2  -3  -3    6.25    0.18
   2  -3   3    6.05    0.12
   2   3   3    6.19    0.13
  -2   3  -3    5.89    0.17
   2   3   3    6.18    0.14
  -2   3  -3    6.02    0.18
   3  -3   3    5.55    0.13
  -3  -3  -3    5.41    0.18
   3   3   3    5.62    0.15
  -3   3  -3    5.75    0.17
  -3   3  -3    5.49    0.19
   3   3   3    5.36    0.14
   4  -3   3    3.27    0.11
  -4  -3  -3    3.33    0.16
  -4   3  -3    3.37    0.17
   4   3   3    3.37    0.12
   4   3   3    3.62    0.12
  -4   3  -3    3.42    0.14
  -5  -3  -3    1.87    0.14
   5  -3   3    1.83    0.09
  -5   3  -3    1.65    0.15
   5   3   3    1.96    0.10
   5   3   3    2.18    0.10
  -6  -3  -3    1.23    0.14
   6  -3   3    1.07    0.09
   6   3   3    1.07    0.10
  -6   3  -3    1.20    0.15
  -7  -4   3   -0.01    0.06
   7  -4  -3    0.01    0.05
   7   4  -3    0.12    0.06
  -7   4   3   -0.08    0.12
   6  -4  -3    9.33    0.23
   6  -4  -3    8.95    0.20
  -6  -4   3    9.37    0.22
   6   4  -3    9.20    0.23
  -6   4   3    8.99    0.32
   5  -4  -3    1.16    0.07
   5  -4  -3    1.25    0.09
  -5  -4   3    1.18    0.10
  -5  -4   3    1.22    0.09
   5   4  -3    1.07    0.08
  -5   4   3    1.16    0.14
   4  -4  -3    0.58    0.04
   4  -4  -3    0.56    0.06
  -4  -4   3    0.56    0.06
  -4  -4   3    0.60    0.07
   4   4  -3    0.72    0.05
  -4   4   3    0.55    0.10
   4   4  -3    0.62    0.06
  -3  -4   3   24.50    0.42
   3  -4  -3   24.67    0.44
  -3  -4   3   24.89    0.43
   3  -4  -3   25.31    0.38
   3   4  -3   24.88    0.42
   3   4  -3   24.78    0.43
  -3   4   3   24.70    0.38
  -3   4   3   24.27    0.52
   2  -4  -3    2.31    0.05
  -2  -4   3    2.33    0.07
   2  -4  -3    2.48    0.10
  -2  -4   3    2.39    0.09
   2   4  -3    2.35    0.09
  -2   4   3    2.31    0.15
  -2   4   3    2.35    0.07
  -1  -4   3    3.09    0.08
  -1  -4   3    3.10    0.10
   1  -4  -3    3.07    0.11
   1  -4  -3    3.08    0.10
   1  -4  -3    3.17    0.06
   1   4  -3    3.10    0.11
  -1   4   3    3.11    0.08
   0  -4   3    3.92    0.09
   0  -4  -3    3.85    0.11
   0  -4   3    3.92    0.10
   0  -4  -3    4.05    0.13
   0   4   3    3.95    0.10
   0   4   3    3.91    0.08
   0   4  -3    3.77    0.13
   0   4  -3    4.06    0.10
   1  -4   3    5.58    0.12
  -1  -4  -3    5.57    0.16
   1  -4   3    5.60    0.11
  -1  -4  -3    5.50    0.12
   1   4   3    5.67    0.13
  -1   4  -3    5.72    0.16
  -1   4  -3    5.27    0.16
   1   4   3    5.65    0.11
   2  -4   3    0.96    0.05
   2  -4   3    0.90    0.05
  -2  -4  -3    0.77    0.08
   2   4   3    1.01    0.07
  -2   4  -3    0.83    0.08
  -2   4  -3    0.80    0.09
   2   4   3    0.89    0.06
  -3  -4  -3    2.95    0.13
   3  -4   3    2.75    0.09
  -3   4  -3    2.92    0.16
   3   4   3    3.02    0.10
   3   4   3    2.85    0.11
  -3   4  -3    2.90    0.14
   4  -4   3    3.91    0.12
  -4  -4  -3    4.06    0.18
   4   4   3    4.17    0.13
  -4   4  -3    3.84    0.19
  -4   4  -3    3.95    0.17
   4   4   3    3.95    0.14
   5  -4   3    0.78    0.07
  -5  -4  -3    0.75    0.11
   5   4   3    0.71    0.08
  -5   4  -3    1.06    0.14
   5   4   3    0.80    0.08
   6  -4   3    1.45    0.10
  -6  -4  -3    1.36    0.15
   6   4   3    1.41    0.11
   6   4   3    1.58    0.11
  -6   4  -3    1.43    0.17
  -7  -5   3    0.09    0.06
   7  -5  -3    0.04    0.05
   7   5  -3    0.03    0.06
  -7   5   3   -0.06    0.11
   6  -5  -3    0.25    0.05
  -6  -5   3    0.29    0.06
   6  -5  -3    0.33    0.07
   6   5  -3    0.29    0.07
  -6   5   3    0.45    0.13
  -5  -5   3    1.06    0.08
   5  -5  -3    1.17    0.06
   5  -5  -3    1.13    0.09
   5   5  -3    1.04    0.09
  -5   5   3    1.22    0.15
   4  -5  -3    0.30    0.04
  -4  -5   3    0.29    0.06
   4  -5  -3    0.29    0.06
  -4   5   3    0.37    0.10
   4   5  -3    0.26    0.06
   3  -5  -3    4.38    0.09
   3  -5  -3    3.98    0.13
  -3  -5   3    4.23    0.13
   3   5  -3    4.39    0.12
  -3   5   3    4.42    0.19
   3   5  -3    4.33    0.13
  -3   5   3    4.34    0.09
   2  -5  -3   16.92    0.25
   2  -5  -3   16.15    0.32
  -2  -5   3   16.69    0.28
  -2  -5   3   16.40    0.30
   2   5  -3   16.56    0.32
  -2   5   3   16.41    0.39
  -2   5   3   16.72    0.27
   1  -5  -3    3.79    0.07
  -1  -5   3    3.56    0.09
   1  -5  -3    3.77    0.12
  -1  -5   3    3.80    0.11
   1  -5  -3    3.89    0.13
   1   5  -3    3.65    0.13
  -1   5   3    3.66    0.09
   0  -5   3    0.78    0.06
   0  -5   3    0.73    0.04
   0  -5  -3    0.68    0.07
   0  -5  -3    0.91    0.07
   0   5   3    0.77    0.04
   0   5  -3    0.86    0.08
   0   5   3    0.82    0.06
   0   5  -3    0.86    0.06
  -1  -5  -3    8.73    0.18
  -1  -5  -3    8.60    0.21
   1  -5   3    8.36    0.16
   1  -5   3    8.81    0.17
   1   5   3    8.25    0.18
   1   5   3    8.71    0.16
  -1   5  -3    8.63    0.22
  -1   5  -3    8.64    0.21
  -2  -5  -3    3.05    0.12
   2  -5   3    3.09    0.09
  -2   5  -3    3.03    0.14
  -2   5  -3    3.09    0.14
   2   5   3    3.16    0.09
   2   5   3    2.96    0.11
  -3  -5  -3    1.49    0.11
   3  -5   3    1.40    0.07
  -3   5  -3    1.55    0.13
   3   5   3    1.31    0.08
  -3   5  -3    1.36    0.12
   3   5   3    1.35    0.09
   4  -5   3    1.27    0.07
  -4  -5  -3    1.50    0.13
   4   5   3    1.44    0.09
  -4   5  -3    1.26    0.14
  -4   5  -3    1.10    0.12
   4   5   3    1.28    0.09
   5  -5   3    3.80    0.12
  -5  -5  -3    3.96    0.19
   5   5   3    4.01    0.15
   5   5   3    4.02    0.15
  -5   5  -3    4.33    0.22
   6  -5   3    0.27    0.06
  -6  -5  -3    0.48    0.11
   6   5   3    0.21    0.07
  -6   5  -3    0.40    0.13
   6   5   3    0.30    0.07
   7  -6  -3    0.10    0.07
   7  -6  -3    0.15    0.05
  -7  -6   3    0.09    0.07
  -7   6   3    0.09    0.12
   7   6  -3    0.11    0.07
  -6  -6   3    0.38    0.07
   6  -6  -3    0.45    0.08
   6  -6  -3    0.39    0.05
  -6   6   3    0.25    0.13
   6   6  -3    0.38    0.08
   5  -6  -3    2.52    0.12
   5  -6  -3    2.42    0.08
  -5  -6   3    2.50    0.11
  -5   6   3    2.63    0.20
   5   6  -3    2.51    0.12
  -4  -6   3   15.92    0.32
   4  -6  -3   16.10    0.34
   4  -6  -3   16.74    0.27
   4   6  -3   16.07    0.32
  -4   6   3   15.93    0.42
   3  -6  -3    1.28    0.05
   3  -6  -3    1.34    0.09
  -3  -6   3    1.31    0.08
  -3   6   3    1.33    0.14
   3   6  -3    1.37    0.08
   3   6  -3    1.32    0.08
  -2  -6   3    2.33    0.08
   2  -6  -3    2.40    0.06
  -2  -6   3    2.15    0.09
   2  -6  -3    2.30    0.10
  -2   6   3    2.19    0.07
  -2   6   3    2.15    0.16
   2   6  -3    2.50    0.11
   1  -6  -3    6.38    0.18
   1  -6  -3    6.37    0.11
  -1  -6   3    6.16    0.15
   1  -6  -3    6.20    0.16
  -1  -6   3    6.15    0.13
  -1   6   3    5.92    0.13
   1   6  -3    6.16    0.18
   0  -6   3    1.63    0.06
   0  -6  -3    1.76    0.08
   0  -6   3    1.67    0.08
   0  -6  -3    1.74    0.09
   0   6  -3    1.96    0.11
   0   6   3    1.80    0.06
   0   6   3    1.82    0.08
  -1  -6  -3    0.87    0.08
   1  -6   3    0.86    0.05
   1  -6   3    0.86    0.06
  -1  -6  -3    0.94    0.06
   1   6   3    0.74    0.06
  -1   6  -3    1.06    0.11
   1   6   3    0.89    0.05
  -2  -6  -3    0.76    0.08
   2  -6   3    0.91    0.05
   2   6   3    0.92    0.08
  -2   6  -3    0.74    0.10
   2   6   3    1.01    0.07
  -2   6  -3    0.96    0.10
  -3  -6  -3    1.71    0.11
   3  -6   3    1.37    0.07
  -3   6  -3    2.05    0.15
  -3   6  -3    1.96    0.15
   3   6   3    1.62    0.10
   3   6   3    1.74    0.09
  -4  -6  -3    1.83    0.13
   4  -6   3    1.90    0.08
   4   6   3    1.82    0.11
   4   6   3    1.89    0.10
  -4   6  -3    1.84    0.15
  -4   6  -3    2.00    0.16
  -5  -6  -3    0.25    0.08
   5  -6   3    0.19    0.05
   5   6   3    0.29    0.07
   5   6   3    0.22    0.07
  -5   6  -3    0.32    0.12
  -7  -7   3    1.12    0.10
   7  -7  -3    1.11    0.11
  -7   7   3    0.87    0.17
   7   7  -3    1.14    0.11
   6  -7  -3    1.08    0.10
  -6  -7   3    1.06    0.10
  -6   7   3    1.15    0.17
   6   7  -3    1.03    0.10
   5  -7  -3    1.49    0.10
  -5  -7   3    1.77    0.10
   5  -7  -3    1.49    0.07
  -5   7   3    1.71    0.17
   5   7  -3    1.57    0.11
   4  -7  -3    5.30    0.11
  -4  -7   3    4.72    0.15
   4  -7  -3    5.02    0.17
   4   7  -3    5.08    0.16
  -4   7   3    4.72    0.22
  -3  -7   3    2.25    0.11
   3  -7  -3    2.39    0.07
   3  -7  -3    2.32    0.12
   3   7  -3    2.35    0.11
  -3   7   3    2.47    0.17
   3   7  -3    2.17    0.10
  -2  -7   3    1.83    0.08
  -2  -7   3    1.85    0.09
   2  -7  -3    1.92    0.10
   2   7  -3    1.78    0.11
  -2   7   3    1.74    0.06
  -2   7   3    1.96    0.16
  -1  -7   3    1.10    0.06
  -1  -7   3    1.18    0.08
   1  -7  -3    1.12    0.08
   1  -7  -3    0.98    0.09
  -1   7   3    1.07    0.06
   1   7  -3    1.15    0.09
   0  -7  -3    8.24    0.19
   0  -7  -3    8.05    0.21
   0  -7   3    8.02    0.16
   0  -7   3    8.42    0.18
   0   7   3    8.20    0.18
   0   7  -3    7.94    0.22
   1  -7   3    0.06    0.03
  -1  -7  -3    0.06    0.05
  -1   7  -3    0.02    0.08
   1   7   3    0.07    0.05
   2  -7   3    2.08    0.08
  -2  -7  -3    1.93    0.11
  -2   7  -3    1.99    0.14
   2   7   3    1.83    0.10
  -3  -7  -3    0.72    0.09
   3  -7   3    0.74    0.06
  -3   7  -3    0.76    0.12
   3   7   3    0.85    0.08
   4  -7   3    1.12    0.07
  -4  -7  -3    1.34    0.12
   4   7   3    1.21    0.10
  -4   7  -3    1.09    0.13
   5  -7   3    3.61    0.12
  -5  -7  -3    3.97    0.18
   5   7   3    3.95    0.16
  -5   7  -3    3.85    0.21
   6  -8  -3   -0.03    0.06
  -6  -8   3   -0.02    0.06
   6   8  -3    0.01    0.07
  -6   8   3    0.02    0.13
   5  -8  -3    1.52    0.11
  -5  -8   3    1.57    0.10
   5   8  -3    1.27    0.10
  -5   8   3    1.37    0.17
   4  -8  -3    0.25    0.07
  -4  -8   3    0.33    0.06
  -4   8   3    0.45    0.12
   4   8  -3    0.32    0.07
   3  -8  -3    5.37    0.17
  -3  -8   3    5.32    0.16
  -3   8   3    5.76    0.25
   3   8  -3    5.35    0.16
   3   8  -3    5.55    0.16
   2  -8  -3    0.16    0.06
  -2  -8   3    0.23    0.05
  -2  -8   3    0.19    0.04
  -2   8   3    0.17    0.10
   2   8  -3    0.24    0.07
  -1  -8   3    4.98    0.12
   1  -8  -3    4.88    0.15
   1  -8  -3    4.93    0.17
  -1  -8   3    5.28    0.14
   1   8  -3    4.58    0.17
  -1   8   3    5.05    0.12
   0  -8   3    1.50    0.08
   0  -8  -3    1.45    0.11
   0  -8   3    1.56    0.07
   0  -8  -3    1.50    0.09
   0   8  -3    1.50    0.13
   0   8   3    1.44    0.08
   1  -8   3    2.48    0.08
  -1  -8  -3    2.27    0.12
  -1   8  -3    2.33    0.16
   1   8   3    2.46    0.11
  -2  -8  -3    0.23    0.07
   2  -8   3    0.23    0.04
  -2   8  -3    0.24    0.10
   2   8   3    0.23    0.06
   3  -8   3    0.08    0.04
  -3  -8  -3    0.06    0.07
   3   8   3    0.07    0.06
  -3   8  -3    0.04    0.09
   4  -8   3    0.01    0.04
  -4  -8  -3    0.00    0.07
  -4   8  -3   -0.01    0.09
   4   8   3    0.04    0.06
  -5  -8  -3    0.29    0.09
   5  -8   3    0.32    0.06
   5   8   3    0.27    0.08
  -5   8  -3    0.31    0.11
  -6  -9   3    0.18    0.08
   6  -9  -3    0.15    0.08
   6   9  -3    0.31    0.08
  -6   9   3    0.22    0.15
  -5  -9   3    6.13    0.19
   5  -9  -3    5.84    0.20
  -5   9   3    5.93    0.28
   5   9  -3    6.51    0.21
  -4  -9   3    3.27    0.13
   4  -9  -3    2.93    0.14
   4   9  -3    3.46    0.14
  -4   9   3    3.41    0.22
  -3  -9   3    0.61    0.08
   3  -9  -3    0.53    0.08
   3   9  -3    0.48    0.07
  -3   9   3    0.58    0.13
   2  -9  -3    1.88    0.10
  -2  -9   3    2.26    0.10
  -2  -9   3    1.86    0.08
   2   9  -3    1.82    0.13
  -2   9   3    1.89    0.17
   1  -9  -3    2.98    0.12
  -1  -9   3    2.83    0.11
  -1  -9   3    2.83    0.09
   1   9  -3    2.86    0.15
  -1   9   3    2.68    0.09
   0  -9  -3    2.06    0.12
   0  -9   3    2.19    0.08
   0  -9  -3    2.20    0.10
   0   9   3    2.27    0.10
   0   9  -3    2.24    0.14
  -1  -9  -3    4.04    0.15
   1  -9   3    4.23    0.12
  -1   9  -3    4.25    0.19
   1   9   3    4.01    0.14
  -2  -9  -3    1.33    0.11
   2  -9   3    1.52    0.07
   2   9   3    1.43    0.10
  -2   9  -3    1.38    0.14
  -3  -9  -3    1.21    0.11
   3  -9   3    1.07    0.07
   3   9   3    1.16    0.10
  -3   9  -3    1.21    0.14
  -4  -9  -3    1.11    0.12
   4  -9   3    0.98    0.07
  -4   9  -3    0.93    0.14
   4   9   3    1.00    0.10
  -5 -10   3    0.26    0.08
   5 -10  -3    0.14    0.07
  -5  10   3    0.08    0.14
   5  10  -3    0.23    0.07
   4 -10  -3    1.59    0.11
  -4 -10   3    1.54    0.10
  -4  10   3    1.65    0.18
   4  10  -3    1.54    0.11
   3 -10  -3    0.26    0.07
  -3 -10   3    0.30    0.07
  -3  10   3    0.28    0.13
   3  10  -3    0.21    0.07
  -2 -10   3    1.56    0.10
  -2 -10   3    1.40    0.08
   2 -10  -3    1.26    0.10
  -2  10   3    1.34    0.16
   2  10  -3    1.63    0.13
  -1 -10   3    0.18    0.04
  -1 -10   3    0.23    0.06
   1 -10  -3    0.21    0.06
  -1  10   3    0.25    0.11
   1  10  -3    0.16    0.08
   0 -10  -3    2.63    0.11
   0 -10   3    2.38    0.09
   0 -10  -3    2.50    0.14
   0  10   3    2.48    0.10
   0  10  -3    2.71    0.17
  -1 -10  -3    0.28    0.08
   1 -10   3    0.30    0.05
   1  10   3    0.44    0.07
  -1  10  -3    0.30    0.10
  -2 -10  -3    1.30    0.12
   2 -10   3    1.00    0.07
   2  10   3    0.96    0.09
  -2  10  -3    1.13    0.14
   3 -10   3    0.06    0.04
  -3 -10  -3    0.09    0.08
  -3  10  -3    0.05    0.10
   3  10   3   -0.01    0.06
  -4 -10  -3    0.20    0.08
  -4  10  -3    0.11    0.12
   4  10   3    0.21    0.08
  -4 -11   3    0.66    0.09
   4 -11  -3    0.93    0.10
   4  11  -3    0.68    0.09
  -4  11   3    0.79    0.16
  -3 -11   3    1.15    0.10
   3 -11  -3    0.90    0.10
   3  11  -3    1.00    0.10
  -3  11   3    0.91    0.16
   2 -11  -3    0.91    0.10
  -2 -11   3    0.87    0.09
  -2 -11   3    0.74    0.07
   2  11  -3    0.87    0.11
  -2  11   3    0.65    0.14
   1 -11  -3    0.85    0.09
  -1 -11   3    0.79    0.07
  -1  11   3    1.08    0.15
   1  11  -3    0.95    0.12
   0 -11  -3    3.89    0.17
   0 -11   3    3.82    0.12
   0  11  -3    3.80    0.20
   0  11   3    3.68    0.13
   1 -11   3    2.99    0.11
  -1 -11  -3    3.09    0.16
  -1  11  -3    3.38    0.19
   1  11   3    3.15    0.13
   2 -11   3    0.26    0.05
  -2 -11  -3    0.22    0.08
   2  11   3    0.37    0.08
  -2  11  -3    0.21    0.12
  -3 -11  -3    0.96    0.11
   3 -11   3    1.11    0.08
   3  11   3    1.10    0.11
  -3  11  -3    1.07    0.15
  -3 -12   3    1.23    0.11
   3 -12  -3    1.25    0.11
  -3  12   3    1.31    0.18
   3  12  -3    0.97    0.11
  -2 -12   3    0.29    0.07
   2 -12  -3    0.04    0.06
  -2  12   3    0.02    0.12
  -1 -12   3    0.95    0.08
   1 -12  -3    0.90    0.10
   1  12  -3    0.81    0.12
  -1  12   3    1.06    0.17
   0 -12   3    0.58    0.07
   0  12  -3    0.42    0.11
  -1 -12  -3    1.39    0.13
   1 -12   3    1.56    0.09
   1  12   3    1.75    0.11
  -1  12  -3    1.62    0.16
   2 -12   3    0.21    0.05
  -2 -12  -3    0.29    0.09
   2  12   3    0.39    0.08
  -2  12  -3    0.42    0.13
   2 -13  -3    1.37    0.12
  -2  13   3    1.30    0.18
   2  13  -3    1.16    0.11
  -1 -13   3    0.47    0.07
   1  13  -3    0.49    0.12
  -1  13   3    0.32    0.14
   0 -13   3    1.72    0.10
   0  13  -3    1.68    0.17
  -8   0   4    0.03    0.12
   8   0  -4   -0.08    0.06
   7   0  -4    5.15    0.16
  -7   0   4    5.25    0.25
   6   0  -4    1.48    0.10
  -6   0   4    1.40    0.15
  -5   0   4    2.77    0.17
   5   0  -4    2.64    0.10
   5   0  -4    2.81    0.11
  -5   0   4    2.88    0.11
  -4   0   4    3.73    0.11
   4   0  -4    3.70    0.12
   4   0  -4    3.60    0.11
  -4   0   4    4.04    0.17
   3   0  -4    0.46    0.04
  -3   0   4    0.55    0.08
  -3   0   4    0.40    0.05
   3   0  -4    0.40    0.05
  -2   0   4    1.60    0.07
   2   0  -4    1.55    0.06
   2   0  -4    1.46    0.08
  -2   0   4    1.65    0.10
   1   0  -4  221.61    3.51
   1   0  -4  215.28    3.46
  -1   0   4  222.13    3.19
  -1   0   4  220.86    3.30
   0   0  -4   20.57    0.36
   0   0   4   20.04    0.30
   0   0   4   19.79    0.33
   0   0  -4   19.96    0.36
  -1   0  -4    1.74    0.08
   1   0   4    1.75    0.05
  -1   0  -4    1.46    0.09
   1   0   4    1.52    0.07
  -2   0  -4    7.53    0.20
  -2   0  -4    7.65    0.17
   2   0   4    7.86    0.15
   2   0   4    7.72    0.16
   3   0   4    0.05    0.04
  -3   0  -4    0.03    0.07
   3   0   4    0.04    0.04
  -4   0  -4    1.61    0.13
   4   0   4    1.68    0.08
   4   0   4    1.73    0.08
   5   0   4    7.23    0.18
  -5   0  -4    6.61    0.25
  -6   0  -4    0.02    0.10
   6   0   4    0.10    0.06
  -8  -1   4    0.39    0.13
   8  -1  -4    0.35    0.07
   8   1  -4    0.16    0.07
  -8   1   4    0.39    0.14
   7  -1  -4    2.50    0.12
  -7  -1   4    2.68    0.19
   7   1  -4    2.18    0.11
  -7   1   4    2.67    0.21
   6  -1  -4    0.94    0.07
   6  -1  -4    0.99    0.09
  -6  -1   4    1.15    0.08
  -6  -1   4    1.18    0.14
  -6   1   4    0.95    0.13
   6   1  -4    1.04    0.08
  -5  -1   4    2.74    0.10
   5  -1  -4    2.81    0.10
  -5  -1   4    2.57    0.16
   5  -1  -4    2.50    0.11
   5   1  -4    2.73    0.11
  -5   1   4    2.64    0.18
   5   1  -4    2.69    0.10
  -5   1   4    2.77    0.10
  -4  -1   4    5.52    0.19
   4  -1  -4    5.45    0.15
  -4  -1   4    5.47    0.14
   4  -1  -4    5.50    0.13
   4   1  -4    5.41    0.15
  -4   1   4    5.52    0.14
   4   1  -4    5.71    0.14
  -4   1   4    5.47    0.20
   3  -1  -4    0.64    0.05
  -3  -1   4    0.72    0.08
  -3  -1   4    0.68    0.06
   3  -1  -4    0.68    0.06
   3   1  -4    0.63    0.05
  -3   1   4    0.65    0.09
   3   1  -4    0.68    0.06
  -3   1   4    0.69    0.05
   2  -1  -4   26.17    0.39
  -2  -1   4   25.31    0.42
  -2  -1   4   26.12    0.46
   2  -1  -4   25.57    0.45
  -2   1   4   26.08    0.50
   2   1  -4   25.81    0.40
   2   1  -4   25.37    0.45
  -2   1   4   25.52    0.41
  -1  -1   4   55.90    0.85
   1  -1  -4   56.23    0.90
  -1  -1   4   57.18    0.82
   1  -1  -4   55.83    0.81
   1  -1  -4   55.84    0.93
   1   1  -4   56.46    0.91
   1   1  -4   55.95    0.91
  -1   1   4   56.29    0.84
   0  -1   4   22.72    0.36
   0  -1  -4   22.45    0.40
   0  -1   4   22.19    0.34
   0  -1  -4   22.37    0.39
   0   1  -4   21.78    0.39
   0   1   4   22.73    0.33
   0   1   4   22.32    0.36
   0   1  -4   21.85    0.39
   1  -1   4   19.39    0.30
  -1  -1  -4   18.76    0.34
   1  -1   4   18.83    0.32
  -1  -1  -4   18.91    0.37
  -1   1  -4   19.11    0.35
   1   1   4   18.70    0.32
  -1   1  -4   18.81    0.36
   1   1   4   19.25    0.30
  -2  -1  -4   10.05    0.25
   2  -1   4   10.41    0.19
  -2  -1  -4   10.41    0.21
   2  -1   4   10.47    0.20
   2   1   4   10.64    0.20
   2   1   4   10.52    0.19
  -2   1  -4   10.30    0.25
  -2   1  -4   10.37    0.22
   3  -1   4    0.72    0.05
   3  -1   4    0.73    0.05
  -3  -1  -4    0.74    0.09
   3   1   4    0.72    0.05
  -3   1  -4    0.86    0.07
   3   1   4    0.68    0.06
  -3   1  -4    0.59    0.09
   4  -1   4    4.25    0.12
  -4  -1  -4    3.86    0.18
  -4   1  -4    4.08    0.19
   4   1   4    4.03    0.12
   4   1   4    4.22    0.12
  -5  -1  -4    3.45    0.18
   5  -1   4    3.32    0.12
  -5   1  -4    2.88    0.17
   5   1   4    3.31    0.12
   6  -1   4    1.68    0.10
  -6  -1  -4    1.51    0.15
   6   1   4    1.43    0.10
  -6   1  -4    1.55    0.16
   8  -2  -4    1.90    0.11
   8   2  -4    1.82    0.12
  -8   2   4    1.93    0.21
  -7  -2   4    1.04    0.14
   7  -2  -4    1.00    0.08
  -7   2   4    1.23    0.17
   7   2  -4    1.06    0.09
  -6  -2   4    0.94    0.12
  -6  -2   4    0.98    0.08
   6  -2  -4    1.06    0.09
   6  -2  -4    0.95    0.07
   6   2  -4    1.10    0.09
  -6   2   4    0.81    0.14
  -5  -2   4    0.25    0.06
  -5  -2   4    0.21    0.08
   5  -2  -4    0.20    0.06
   5  -2  -4    0.16    0.04
  -5   2   4    0.17    0.09
   5   2  -4    0.18    0.05
   5   2  -4    0.18    0.05
   4  -2  -4    0.80    0.05
  -4  -2   4    0.87    0.08
   4  -2  -4    0.87    0.07
  -4  -2   4    0.86    0.07
  -4   2   4    0.93    0.11
   4   2  -4    0.81    0.06
   4   2  -4    0.84    0.07
  -4   2   4    0.91    0.06
   3  -2  -4    6.62    0.12
   3  -2  -4    6.66    0.17
  -3  -2   4    6.46    0.16
  -3  -2   4    6.63    0.17
  -3   2   4    6.68    0.14
   3   2  -4    6.58    0.15
   3   2  -4    6.76    0.16
  -3   2   4    6.61    0.21
  -2  -2   4   48.26    0.75
  -2  -2   4   50.03    0.81
   2  -2  -4   48.77    0.80
   2  -2  -4   50.25    0.71
   2   2  -4   49.09    0.74
  -2   2   4   48.64    0.74
  -2   2   4   49.38    0.88
   2   2  -4   48.86    0.80
   1  -2  -4   13.15    0.26
   1  -2  -4   13.84    0.27
  -1  -2   4   13.40    0.22
  -1  -2   4   13.17    0.24
   1   2  -4   13.51    0.24
  -1   2   4   13.52    0.23
   1   2  -4   13.46    0.26
   0  -2  -4   47.73    0.82
   0  -2   4   48.35    0.71
   0  -2   4   48.64    0.74
   0  -2  -4   48.99    0.78
   0   2   4   49.28    0.70
   0   2   4   49.05    0.73
   0   2  -4   47.17    0.80
   0   2  -4   48.28    0.80
   1  -2   4   14.76    0.24
  -1  -2  -4   14.70    0.30
  -1  -2  -4   15.21    0.27
   1  -2   4   14.95    0.26
  -1   2  -4   14.71    0.30
   1   2   4   14.93    0.26
   1   2   4   15.07    0.24
  -1   2  -4   14.80    0.30
  -2  -2  -4    0.89    0.06
   2  -2   4    0.88    0.05
  -2  -2  -4    0.84    0.08
   2  -2   4    0.85    0.06
   2   2   4    0.73    0.05
  -2   2  -4    0.92    0.08
   2   2   4    0.90    0.06
  -2   2  -4    0.86    0.08
  -3  -2  -4    1.65    0.11
   3  -2   4    1.86    0.07
   3  -2   4    1.89    0.07
   3   2   4    1.82    0.09
   3   2   4    1.79    0.08
  -3   2  -4    1.72    0.10
  -3   2  -4    1.94    0.13
   4  -2   4    5.99    0.14
  -4  -2  -4    5.51    0.20
   4   2   4    5.97    0.16
   4   2   4    5.88    0.15
  -4   2  -4    5.91    0.21
  -5  -2  -4    0.87    0.12
   5  -2   4    0.81    0.07
  -5   2  -4    1.09    0.13
   5   2   4    0.70    0.07
   5   2   4    0.94    0.08
   8  -3  -4    0.33    0.07
   8   3  -4    0.45    0.09
  -8   3   4   -0.03    0.13
   7  -3  -4    1.31    0.08
  -7  -3   4    1.34    0.10
   7   3  -4    1.35    0.10
  -7   3   4    1.21    0.16
   6  -3  -4   13.41    0.30
   6  -3  -4   13.54    0.26
  -6  -3   4   13.36    0.28
   6   3  -4   13.45    0.29
  -6   3   4   13.66    0.39
  -5  -3   4   -0.01    0.05
   5  -3  -4    0.03    0.04
   5  -3  -4   -0.01    0.05
   5   3  -4   -0.02    0.05
  -5   3   4    0.08    0.10
   4  -3  -4    1.19    0.09
   4  -3  -4    1.07    0.05
  -4  -3   4    1.19    0.09
  -4  -3   4    1.15    0.10
   4   3  -4    1.05    0.08
  -4   3   4    1.29    0.07
  -4   3   4    1.10    0.12
   4   3  -4    0.99    0.07
  -3  -3   4   21.68    0.38
  -3  -3   4   21.42    0.39
   3  -3  -4   22.14    0.41
   3  -3  -4   22.27    0.34
  -3   3   4   21.72    0.47
  -3   3   4   22.09    0.36
   3   3  -4   21.66    0.39
   3   3  -4   22.39    0.37
  -2  -3   4   36.88    0.56
   2  -3  -4   35.93    0.62
  -2  -3   4   36.25    0.58
   2  -3  -4   37.64    0.53
  -2  -3   4   36.61    0.60
  -2   3   4   37.21    0.70
  -2   3   4   36.76    0.56
   2   3  -4   36.29    0.62
  -1  -3   4   13.36    0.25
   1  -3  -4   13.57    0.26
   1  -3  -4   13.68    0.28
  -1  -3   4   13.88    0.22
   1   3  -4   13.58    0.23
  -1   3   4   13.51    0.24
   1   3  -4   13.49    0.28
   0  -3   4   44.89    0.69
   0  -3  -4   45.21    0.78
   0  -3  -4   46.03    0.74
   0  -3   4   45.09    0.67
   0   3   4   44.72    0.69
   0   3   4   46.70    0.65
   0   3  -4   44.20    0.74
   0   3  -4   45.19    0.76
   1  -3   4   12.78    0.22
   1  -3   4   13.16    0.24
  -1  -3  -4   13.30    0.25
  -1  -3  -4   13.00    0.28
  -1   3  -4   13.38    0.27
   1   3   4   13.11    0.24
   1   3   4   13.43    0.22
  -1   3  -4   13.03    0.28
  -2  -3  -4    1.12    0.09
   2  -3   4    1.14    0.07
   2  -3   4    1.13    0.06
   2   3   4    1.06    0.06
  -2   3  -4    1.05    0.09
  -2   3  -4    1.09    0.09
   2   3   4    1.04    0.07
   3  -3   4    5.95    0.14
  -3  -3  -4    6.27    0.20
  -3   3  -4    5.82    0.18
   3   3   4    6.05    0.14
  -3   3  -4    6.30    0.21
   3   3   4    6.06    0.16
  -4  -3  -4    5.70    0.21
   4  -3   4    5.68    0.14
   4   3   4    6.00    0.16
   4   3   4    5.79    0.15
  -4   3  -4    6.12    0.22
  -5  -3  -4    2.07    0.16
   5  -3   4    1.80    0.09
   5   3   4    2.18    0.11
   5   3   4    2.05    0.11
  -5   3  -4    1.68    0.15
   7  -4  -4    1.61    0.09
  -7  -4   4    1.68    0.11
   7   4  -4    1.62    0.11
  -7   4   4    1.50    0.18
   6  -4  -4    0.06    0.06
   6  -4  -4    0.11    0.04
  -6  -4   4    0.02    0.06
   6   4  -4    0.04    0.06
  -6   4   4    0.02    0.11
   5  -4  -4    0.75    0.08
  -5  -4   4    0.69    0.07
   5  -4  -4    0.74    0.05
  -5   4   4    0.78    0.13
   5   4  -4    0.65    0.07
   4  -4  -4    5.81    0.12
  -4  -4   4    5.48    0.16
   4  -4  -4    5.55    0.17
  -4   4   4    5.68    0.23
   4   4  -4    5.51    0.15
   4   4  -4    5.53    0.15
   3  -4  -4   13.49    0.28
  -3  -4   4   13.56    0.27
  -3   4   4   13.63    0.34
   3   4  -4   13.48    0.27
   3   4  -4   13.40    0.26
  -3   4   4   13.52    0.24
  -2  -4   4   11.34    0.23
  -2  -4   4   11.28    0.20
   2  -4  -4   11.12    0.24
  -2   4   4   11.14    0.20
   2   4  -4   11.26    0.24
  -2   4   4   11.20    0.31
  -1  -4   4    6.48    0.13
   1  -4  -4    6.30    0.16
   1  -4  -4    6.27    0.17
  -1  -4   4    6.46    0.15
  -1   4   4    6.44    0.14
   1   4  -4    6.18    0.17
   0  -4   4   16.17    0.29
   0  -4   4   16.28    0.27
   0  -4  -4   15.82    0.33
   0  -4  -4   16.68    0.31
   0   4  -4   16.59    0.29
   0   4  -4   16.51    0.33
   0   4   4   16.49    0.28
  -1  -4  -4    7.07    0.16
  -1  -4  -4    6.67    0.18
   1  -4   4    6.70    0.14
   1  -4   4    6.83    0.15
  -1   4  -4    6.97    0.20
   1   4   4    7.03    0.16
  -1   4  -4    7.15    0.17
   2  -4   4    4.23    0.10
  -2  -4  -4    4.20    0.15
   2  -4   4    4.05    0.11
  -2   4  -4    3.98    0.15
   2   4   4    4.00    0.11
   2   4   4    4.09    0.13
  -2   4  -4    3.83    0.15
   3  -4   4    4.47    0.12
  -3  -4  -4    4.61    0.18
   3   4   4    4.45    0.14
   3   4   4    4.40    0.13
  -3   4  -4    4.91    0.18
  -3   4  -4    4.59    0.18
  -4  -4  -4    0.55    0.09
   4  -4   4    0.53    0.05
   4   4   4    0.50    0.07
  -4   4  -4    0.63    0.11
  -5  -4  -4    2.31    0.15
   5  -4   4    2.29    0.10
   5   4   4    2.36    0.11
  -5   4  -4    2.14    0.17
   7  -5  -4    4.84    0.18
  -7  -5   4    4.69    0.17
  -7   5   4    4.20    0.25
   7   5  -4    4.40    0.17
  -6  -5   4    1.24    0.10
   6  -5  -4    1.29    0.11
  -6   5   4    1.11    0.15
   6   5  -4    1.19    0.10
  -5  -5   4    5.58    0.17
   5  -5  -4    5.31    0.17
   5   5  -4    5.44    0.16
  -5   5   4    5.73    0.26
  -4  -5   4    2.40    0.11
   4  -5  -4    2.15    0.11
   4   5  -4    2.23    0.10
   4   5  -4    2.11    0.10
  -4   5   4    2.17    0.18
   3  -5  -4   13.10    0.28
  -3  -5   4   12.86    0.26
  -3   5   4   13.22    0.23
  -3   5   4   12.61    0.34
   3   5  -4   12.50    0.27
   3   5  -4   12.89    0.26
  -2  -5   4    8.37    0.19
   2  -5  -4    8.47    0.20
  -2  -5   4    8.50    0.17
  -2   5   4    8.13    0.27
  -2   5   4    8.39    0.16
   2   5  -4    8.14    0.20
   1  -5  -4    3.02    0.12
   1  -5  -4    3.02    0.11
  -1  -5   4    2.99    0.10
  -1  -5   4    3.01    0.08
   1   5  -4    3.01    0.12
  -1   5   4    2.96    0.09
   0  -5   4   12.14    0.23
   0  -5   4   11.72    0.21
   0  -5  -4   12.31    0.24
   0  -5  -4   11.94    0.27
   0   5   4   11.74    0.22
   0   5  -4   11.67    0.28
   1  -5   4   11.25    0.20
  -1  -5  -4   11.49    0.27
  -1  -5  -4   11.81    0.23
   1  -5   4   11.23    0.22
  -1   5  -4   11.08    0.27
   1   5   4   11.47    0.23
   2  -5   4    7.62    0.16
  -2  -5  -4    7.50    0.21
   2   5   4    7.36    0.18
  -2   5  -4    7.88    0.22
  -2   5  -4    7.37    0.22
   3  -5   4   10.13    0.20
  -3  -5  -4   10.16    0.27
  -3   5  -4   10.68    0.29
  -3   5  -4   10.55    0.28
   3   5   4   10.16    0.23
  -4  -5  -4    0.29    0.08
   4  -5   4    0.32    0.05
  -4   5  -4    0.37    0.10
  -4   5  -4    0.31    0.09
   4   5   4    0.35    0.07
  -5  -5  -4    1.08    0.12
   5  -5   4    1.16    0.08
  -5   5  -4    1.37    0.15
   5   5   4    1.66    0.11
  -7  -6   4    2.25    0.13
   7  -6  -4    2.13    0.13
   7   6  -4    2.13    0.14
  -7   6   4    1.97    0.21
  -6  -6   4    0.22    0.06
   6  -6  -4    0.19    0.07
   6   6  -4    0.17    0.07
  -6   6   4    0.26    0.12
  -5  -6   4    6.58    0.19
   5  -6  -4    6.14    0.19
  -5   6   4    6.82    0.28
   5   6  -4    6.44    0.19
   4  -6  -4    3.50    0.14
  -4  -6   4    3.40    0.13
   4   6  -4    3.62    0.13
   4   6  -4    3.25    0.12
  -4   6   4    3.40    0.21
   3  -6  -4   14.36    0.31
  -3  -6   4   14.75    0.29
  -3   6   4   14.45    0.39
   3   6  -4   14.56    0.30
   3   6  -4   14.98    0.29
  -2  -6   4    4.97    0.12
   2  -6  -4    4.80    0.15
  -2  -6   4    4.76    0.14
  -2   6   4    5.26    0.22
   2   6  -4    5.15    0.16
  -2   6   4    5.07    0.12
  -1  -6   4    0.93    0.06
  -1  -6   4    0.86    0.07
   1  -6  -4    1.01    0.08
   1  -6  -4    0.90    0.08
   1   6  -4    1.08    0.09
  -1   6   4    0.94    0.06
   0  -6  -4    1.70    0.09
   0  -6   4    1.80    0.07
   0  -6  -4    1.78    0.10
   0  -6   4    1.64    0.09
   0   6  -4    1.67    0.12
   0   6   4    1.74    0.08
  -1  -6  -4   11.43    0.28
   1  -6   4   11.95    0.22
   1  -6   4   11.81    0.23
  -1   6  -4   11.89    0.29
   1   6   4   11.81    0.24
   2  -6   4    2.18    0.08
  -2  -6  -4    2.00    0.12
   2   6   4    2.13    0.10
  -2   6  -4    1.95    0.13
  -3  -6  -4    4.64    0.18
   3  -6   4    4.41    0.12
  -3   6  -4    4.65    0.19
   3   6   4    4.55    0.15
  -4  -6  -4    2.52    0.15
   4  -6   4    2.55    0.10
  -4   6  -4    2.50    0.16
   4   6   4    2.46    0.12
  -5  -6  -4    0.52    0.11
   5  -6   4    0.53    0.07
   5   6   4    0.42    0.08
   7  -7  -4    0.94    0.11
  -7  -7   4    0.87    0.10
   7   7  -4    1.09    0.11
   6  -7  -4    0.36    0.08
  -6  -7   4    0.43    0.08
   6   7  -4    0.45    0.08
  -6   7   4    0.41    0.14
  -5  -7   4    1.34    0.10
   5  -7  -4    1.40    0.11
  -5   7   4    1.07    0.16
   5   7  -4    1.32    0.10
  -4  -7   4    2.09    0.12
   4  -7  -4    2.15    0.12
   4   7  -4    2.08    0.11
  -4   7   4    2.32    0.19
   3  -7  -4    7.91    0.21
  -3  -7   4    7.96    0.20
   3   7  -4    7.82    0.20
  -3   7   4    8.18    0.29
   3   7  -4    7.67    0.20
  -2  -7   4    1.48    0.10
  -2  -7   4    1.48    0.07
   2  -7  -4    1.42    0.10
  -2   7   4    1.49    0.15
   2   7  -4    1.45    0.11
  -2   7   4    1.51    0.07
  -1  -7   4    2.23    0.10
   1  -7  -4    2.05    0.12
  -1  -7   4    2.00    0.08
   1  -7  -4    2.26    0.11
   1   7  -4    2.10    0.12
  -1   7   4    2.01    0.08
   0  -7   4    1.42    0.08
   0  -7   4    1.43    0.07
   0  -7  -4    1.32    0.11
   0  -7  -4    1.51    0.09
   0   7   4    1.32    0.08
   0   7  -4    1.44    0.12
   1  -7   4    5.01    0.12
  -1  -7  -4    5.42    0.18
  -1   7  -4    4.95    0.18
   1   7   4    4.89    0.14
  -2  -7  -4    7.89    0.24
   2  -7   4    8.36    0.18
   2   7   4    8.24    0.20
  -2   7  -4    8.61    0.25
  -3  -7  -4    0.53    0.09
   3  -7   4    0.59    0.06
  -3   7  -4    0.65    0.11
   3   7   4    0.70    0.08
  -4  -7  -4    3.68    0.18
   4  -7   4    3.47    0.11
   4   7   4    3.44    0.14
  -4   7  -4    3.40    0.18
  -6  -8   4    0.11    0.07
   6  -8  -4    0.09    0.08
  -6   8   4    0.18    0.13
   6   8  -4    0.16    0.08
   5  -8  -4   -0.03    0.07
  -5  -8   4    0.10    0.06
   5   8  -4    0.13    0.07
  -5   8   4    0.07    0.12
  -4  -8   4   12.53    0.28
   4  -8  -4   12.42    0.30
  -4   8   4   12.86    0.40
   4   8  -4   12.84    0.29
   3  -8  -4    0.99    0.09
  -3  -8   4    1.01    0.09
   3   8  -4    1.11    0.09
   3   8  -4    1.22    0.10
  -3   8   4    1.02    0.14
  -2  -8   4    2.10    0.09
   2  -8  -4    2.08    0.12
  -2  -8   4    2.33    0.11
  -2   8   4    2.03    0.18
   2   8  -4    2.42    0.13
   1  -8  -4    1.43    0.10
   1  -8  -4    1.43    0.11
  -1  -8   4    1.44    0.07
  -1  -8   4    1.51    0.09
   1   8  -4    1.24    0.11
  -1   8   4    1.49    0.07
   0  -8   4    0.08    0.04
   0  -8  -4    0.15    0.05
   0  -8   4    0.14    0.05
   0  -8  -4    0.17    0.06
   0   8   4    0.17    0.05
   0   8  -4    0.15    0.08
  -1  -8  -4    0.63    0.08
   1  -8   4    0.54    0.05
  -1   8  -4    0.73    0.10
   1   8   4    0.49    0.06
   2  -8   4   13.66    0.26
  -2  -8  -4   13.99    0.34
   2   8   4   13.54    0.29
  -2   8  -4   14.12    0.35
  -3  -8  -4    0.17    0.08
   3  -8   4    0.31    0.05
  -3   8  -4    0.29    0.09
   3   8   4    0.33    0.07
   4  -8   4    0.31    0.05
  -4  -8  -4    0.36    0.10
  -4   8  -4    0.40    0.10
   4   8   4    0.26    0.07
   6  -9  -4    0.27    0.09
  -6  -9   4    0.25    0.08
  -6   9   4    0.10    0.14
   6   9  -4    0.09    0.07
   5  -9  -4    1.13    0.11
  -5  -9   4    0.97    0.10
   5   9  -4    1.14    0.11
  -5   9   4    1.15    0.17
  -4  -9   4    6.29    0.19
   4  -9  -4    5.98    0.20
  -4   9   4    6.42    0.28
   4   9  -4    6.08    0.19
  -3  -9   4    1.23    0.10
   3  -9  -4    1.09    0.10
   3   9  -4    1.24    0.11
  -3   9   4    1.27    0.16
   3   9  -4    1.10    0.09
  -2  -9   4    5.41    0.15
  -2  -9   4    5.50    0.17
   2  -9  -4    5.62    0.18
   2   9  -4    5.42    0.19
  -2   9   4    5.44    0.25
  -1  -9   4    1.89    0.10
   1  -9  -4    2.18    0.11
  -1  -9   4    1.95    0.08
   1  -9  -4    1.99    0.12
  -1   9   4    2.02    0.09
   1   9  -4    2.15    0.14
   0  -9   4    0.40    0.05
   0  -9  -4    0.23    0.07
   0  -9  -4    0.33    0.06
   0   9  -4    0.44    0.10
   0   9   4    0.35    0.06
  -1  -9  -4    2.87    0.14
   1  -9   4    2.85    0.10
   1   9   4    2.93    0.12
  -1   9  -4    3.01    0.16
   2  -9   4    4.09    0.12
  -2  -9  -4    3.83    0.17
  -2   9  -4    4.06    0.20
   2   9   4    3.98    0.15
   3  -9   4    3.81    0.12
  -3  -9  -4    4.18    0.19
  -3   9  -4    4.23    0.21
   3   9   4    3.72    0.15
  -4  -9  -4   -0.02    0.08
  -4   9  -4    0.13    0.11
  -5 -10   4    0.77    0.10
   5 -10  -4    0.99    0.11
   5  10  -4    0.93    0.11
  -4 -10   4    0.92    0.10
   4 -10  -4    0.86    0.10
  -4  10   4    1.02    0.16
   4  10  -4    0.96    0.10
  -3 -10   4    0.63    0.09
   3 -10  -4    0.46    0.08
  -3  10   4    0.70    0.15
   3  10  -4    0.61    0.09
  -2 -10   4    0.57    0.06
   2 -10  -4    0.50    0.08
  -2 -10   4    0.47    0.08
  -2  10   4    0.59    0.15
   2  10  -4    0.47    0.09
  -1 -10   4    0.97    0.09
  -1 -10   4    0.86    0.07
   1 -10  -4    0.90    0.09
   1  10  -4    0.88    0.12
   0 -10  -4    0.47    0.08
   0 -10   4    0.53    0.06
   0  10   4    0.46    0.06
   0  10  -4    0.43    0.10
  -1 -10  -4    4.24    0.18
   1 -10   4    4.09    0.12
  -1  10  -4    4.23    0.19
   1  10   4    4.25    0.14
   2 -10   4    0.80    0.07
  -2 -10  -4    0.75    0.10
   2  10   4    0.85    0.09
  -2  10  -4    0.79    0.13
  -3 -10  -4    1.90    0.15
   3 -10   4    1.53    0.09
   3  10   4    1.53    0.12
  -3  10  -4    1.78    0.17
   4 -11  -4    1.02    0.11
  -4 -11   4    0.87    0.10
   4  11  -4    0.86    0.10
  -4  11   4    0.91    0.17
   3 -11  -4   10.28    0.27
  -3 -11   4   10.11    0.25
   3  11  -4    9.91    0.26
  -3  11   4   10.42    0.38
   2 -11  -4    0.21    0.07
  -2 -11   4    0.17    0.05
  -2 -11   4    0.28    0.07
  -2  11   4    0.29    0.14
   2  11  -4    0.13    0.09
  -1 -11   4    0.05    0.04
   1 -11  -4    0.03    0.06
   1  11  -4    0.24    0.10
  -1  11   4    0.21    0.12
   0 -11   4    1.49    0.08
   0 -11  -4    1.27    0.13
   0  11  -4    1.56    0.15
   0  11   4    1.33    0.09
   1 -11   4    5.72    0.15
  -1 -11  -4    5.44    0.21
  -1  11  -4    5.80    0.24
   1  11   4    5.59    0.17
  -2 -11  -4    0.17    0.09
   2 -11   4    0.26    0.05
  -2  11  -4    0.27    0.10
   2  11   4    0.29    0.07
  -3 -12   4   -0.03    0.07
   3 -12  -4    0.05    0.07
   3  12  -4    0.10    0.07
  -3  12   4    0.13    0.13
   2 -12  -4    0.15    0.08
  -2 -12   4    0.28    0.06
   2  12  -4    0.25    0.10
  -2  12   4    0.30    0.14
  -1 -12   4    0.43    0.06
   1  12  -4    0.50    0.11
  -1  12   4    0.74    0.15
   0 -12  -4    1.23    0.13
   0 -12   4    1.41    0.09
   0  12  -4    1.23    0.14
   1 -12   4    0.30    0.06
  -1 -12  -4    0.28    0.10
  -1  12  -4    0.18    0.11
   1  12   4    0.20    0.07
  -8   0   5    0.11    0.13
   8   0  -5    0.25    0.07
  -7   0   5    0.24    0.12
   7   0  -5    0.43    0.07
  -6   0   5    0.58    0.12
   6   0  -5    0.62    0.07
  -6   0   5    0.64    0.07
   6   0  -5    0.52    0.08
   5   0  -5  147.26    2.15
  -5   0   5  144.81    2.15
  -5   0   5  146.41    2.43
   5   0  -5  144.99    2.29
   4   0  -5    0.10    0.04
   4   0  -5    0.17    0.05
  -4   0   5    0.10    0.05
  -4   0   5    0.05    0.08
   3   0  -5    0.50    0.04
  -3   0   5    0.56    0.08
  -3   0   5    0.41    0.05
   3   0  -5    0.48    0.06
  -2   0   5    1.75    0.08
  -2   0   5    1.65    0.11
   2   0  -5    1.66    0.09
   2   0  -5    1.81    0.06
   1   0  -5    2.86    0.10
   1   0  -5    2.88    0.11
  -1   0   5    2.69    0.09
  -1   0   5    3.01    0.06
   0   0  -5    9.42    0.21
   0   0  -5    9.38    0.21
   0   0   5    9.72    0.16
   0   0   5    9.64    0.19
  -1   0  -5   25.86    0.46
   1   0   5   26.22    0.43
   1   0   5   26.26    0.40
  -1   0  -5   25.48    0.48
   2   0   5    1.26    0.06
  -2   0  -5    1.39    0.08
  -2   0  -5    1.27    0.10
   2   0   5    1.21    0.08
  -3   0  -5    0.02    0.07
   3   0   5    0.06    0.04
   3   0   5    0.10    0.05
   4   0   5   -0.01    0.04
  -4   0  -5    0.01    0.08
  -5   0  -5    8.03    0.28
   5   0   5    8.49    0.20
  -8   1   5    0.73    0.16
   8   1  -5    0.67    0.09
   7  -1  -5    2.53    0.12
  -7   1   5    2.55    0.19
   7   1  -5    2.64    0.13
  -6  -1   5    3.19    0.19
   6  -1  -5    3.27    0.14
   6  -1  -5    3.34    0.12
  -6  -1   5    3.17    0.13
  -6   1   5    3.13    0.19
   6   1  -5    3.20    0.13
   5  -1  -5   25.38    0.47
  -5  -1   5   24.70    0.44
  -5  -1   5   24.52    0.52
   5  -1  -5   24.88    0.42
   5   1  -5   25.21    0.43
  -5   1   5   24.28    0.54
   5   1  -5   24.93    0.46
  -5   1   5   24.50    0.43
  -4  -1   5    7.24    0.21
   4  -1  -5    7.25    0.15
   4  -1  -5    7.04    0.19
  -4  -1   5    7.33    0.18
   4   1  -5    7.51    0.16
  -4   1   5    7.30    0.17
  -4   1   5    7.22    0.23
   4   1  -5    7.01    0.18
  -3  -1   5   15.19    0.29
  -3  -1   5   16.11    0.33
  -3   1   5   15.28    0.35
   3   1  -5   15.29    0.31
  -3   1   5   15.24    0.28
   3   1  -5   15.79    0.27
  -2  -1   5    5.34    0.16
   2  -1  -5    5.17    0.15
  -2  -1   5    5.34    0.13
  -2   1   5    5.35    0.13
   2   1  -5    5.32    0.15
   2   1  -5    5.20    0.11
   1  -1  -5    0.30    0.05
  -1  -1   5    0.32    0.05
  -1  -1   5    0.32    0.03
   1  -1  -5    0.27    0.05
   1   1  -5    0.29    0.04
   1   1  -5    0.26    0.05
  -1   1   5    0.32    0.05
   0  -1   5   21.23    0.32
   0  -1  -5   20.89    0.38
   0  -1   5   20.91    0.36
   0  -1  -5   21.34    0.40
   0   1  -5   20.56    0.39
   0   1  -5   21.43    0.39
   0   1   5   21.48    0.36
   1  -1   5    4.34    0.12
   1  -1   5    4.58    0.09
  -1  -1  -5    4.11    0.14
  -1  -1  -5    4.34    0.13
   1   1   5    4.47    0.09
  -1   1  -5    4.26    0.13
   1   1   5    4.32    0.12
  -1   1  -5    4.60    0.14
   2  -1   5    0.30    0.04
   2  -1   5    0.33    0.05
  -2  -1  -5    0.22    0.07
  -2  -1  -5    0.29    0.05
  -2   1  -5    0.20    0.07
   2   1   5    0.22    0.04
  -2   1  -5    0.23    0.06
   2   1   5    0.27    0.05
   3  -1   5    0.13    0.04
  -3  -1  -5    0.11    0.07
   3  -1   5    0.16    0.05
   3   1   5    0.15    0.05
   3   1   5    0.14    0.04
  -3   1  -5    0.11    0.07
  -4  -1  -5    0.32    0.09
   4  -1   5    0.05    0.04
  -4   1  -5    0.24    0.09
   4   1   5    0.13    0.05
   5  -1   5    1.39    0.08
  -5  -1  -5    1.39    0.14
  -5   1  -5    1.42    0.15
   8   2  -5    0.17    0.08
  -8   2   5    0.24    0.14
   7   2  -5    2.38    0.12
  -7   2   5    2.07    0.19
   6  -2  -5   29.65    0.55
  -6  -2   5   29.84    0.52
  -6   2   5   29.58    0.66
   6   2  -5   29.83    0.52
   5  -2  -5    8.33    0.22
  -5  -2   5    8.26    0.20
   5   2  -5    8.11    0.20
  -5   2   5    8.48    0.19
   5   2  -5    8.11    0.19
  -5   2   5    8.46    0.28
   4  -2  -5   57.99    0.96
  -4  -2   5   56.31    0.90
  -4   2   5   58.24    0.89
  -4   2   5   58.23    1.04
   4   2  -5   58.24    0.89
   4   2  -5   57.55    0.95
  -3  -2   5    4.68    0.13
   3  -2  -5    4.57    0.15
  -3   2   5    5.27    0.20
  -3   2   5    4.78    0.12
   3   2  -5    4.65    0.14
   3   2  -5    4.82    0.12
  -2  -2   5    1.88    0.10
   2  -2  -5    1.56    0.09
   2  -2  -5    1.66    0.09
  -2  -2   5    1.68    0.08
  -2   2   5    1.64    0.08
   2   2  -5    1.56    0.09
  -1  -2   5    1.12    0.05
   1  -2  -5    1.19    0.08
  -1  -2   5    1.08    0.08
   1  -2  -5    1.07    0.08
   1   2  -5    1.14    0.09
  -1   2   5    1.29    0.07
   1   2  -5    1.12    0.06
   0  -2  -5   13.97    0.28
   0  -2  -5   13.62    0.29
   0  -2   5   14.00    0.26
   0  -2   5   13.95    0.23
   0   2  -5   13.78    0.27
   0   2  -5   14.11    0.29
   0   2   5   13.89    0.25
   1  -2   5    5.90    0.12
  -1  -2  -5    5.79    0.15
  -1  -2  -5    5.65    0.17
   1  -2   5    5.95    0.14
  -1   2  -5    5.88    0.16
   1   2   5    5.58    0.14
  -1   2  -5    5.81    0.16
  -2  -2  -5    3.86    0.15
   2  -2   5    4.21    0.12
   2  -2   5    4.16    0.10
  -2   2  -5    3.87    0.14
   2   2   5    4.32    0.13
  -2   2  -5    4.28    0.16
  -3  -2  -5    0.42    0.09
   3  -2   5    0.50    0.05
  -3   2  -5    0.52    0.09
   3   2   5    0.52    0.06
   4  -2   5    1.31    0.08
  -4  -2  -5    1.26    0.12
  -4   2  -5    1.40    0.14
   4   2   5    1.24    0.08
  -5  -2  -5    2.80    0.17
   5  -2   5    2.77    0.11
  -5   2  -5    2.77    0.18
  -7  -3   5    1.52    0.11
   7   3  -5    1.18    0.10
  -7   3   5    1.07    0.17
   6  -3  -5   29.23    0.55
  -6  -3   5   28.96    0.52
  -6   3   5   28.59    0.65
   6   3  -5   28.88    0.51
   5  -3  -5    0.33    0.07
  -5  -3   5    0.45    0.07
   5   3  -5    0.36    0.06
  -5   3   5    0.40    0.11
   5   3  -5    0.42    0.07
   4  -3  -5   41.46    0.71
  -4  -3   5   41.47    0.67
   4   3  -5   40.41    0.70
   4   3  -5   41.04    0.66
  -4   3   5   41.67    0.65
  -4   3   5   40.58    0.80
  -3  -3   5    0.77    0.07
   3  -3  -5    0.79    0.07
   3   3  -5    0.87    0.08
  -3   3   5    0.88    0.12
  -3   3   5    0.90    0.06
   3   3  -5    0.97    0.07
  -2  -3   5    0.26    0.03
   2  -3  -5    0.34    0.06
  -2  -3   5    0.39    0.06
   2  -3  -5    0.30    0.06
   2   3  -5    0.30    0.06
  -2   3   5    0.24    0.04
   1  -3  -5   16.63    0.32
   1  -3  -5   16.65    0.34
  -1  -3   5   16.34    0.30
  -1  -3   5   16.39    0.27
  -1   3   5   16.66    0.29
   1   3  -5   16.48    0.33
   0  -3  -5   32.06    0.54
   0  -3   5   31.43    0.48
   0  -3  -5   30.38    0.57
   0  -3   5   31.95    0.51
   0   3   5   31.63    0.51
   0   3  -5   31.30    0.56
   1  -3   5    5.89    0.15
  -1  -3  -5    6.36    0.15
  -1  -3  -5    5.67    0.18
   1  -3   5    6.27    0.13
   1   3   5    6.37    0.15
  -1   3  -5    6.31    0.16
  -1   3  -5    6.46    0.19
  -2  -3  -5    1.78    0.11
   2  -3   5    1.57    0.07
   2  -3   5    1.60    0.08
   2   3   5    1.69    0.08
  -2   3  -5    1.72    0.11
  -2   3  -5    1.73    0.12
  -3  -3  -5    0.95    0.10
   3  -3   5    0.99    0.06
   3   3   5    1.11    0.08
  -3   3  -5    1.11    0.11
  -3   3  -5    1.05    0.10
  -4  -3  -5    3.28    0.17
   4  -3   5    3.27    0.11
   4   3   5    3.27    0.13
  -4   3  -5    3.37    0.18
  -5  -3  -5    0.80    0.12
   5  -3   5    0.93    0.08
   5   3   5    0.80    0.08
  -5   3  -5    0.64    0.12
   7  -4  -5    3.17    0.15
  -7  -4   5    3.25    0.14
   7   4  -5    3.11    0.15
  -7   4   5    2.83    0.24
   6  -4  -5   10.54    0.27
  -6  -4   5   10.06    0.25
  -6   4   5   10.34    0.35
   6   4  -5   10.07    0.24
   5  -4  -5    9.47    0.24
  -5  -4   5    9.27    0.23
  -5   4   5    9.50    0.32
   5   4  -5    8.85    0.22
   5   4  -5    9.53    0.22
  -4  -4   5   10.47    0.24
   4  -4  -5   10.55    0.25
   4   4  -5   10.64    0.23
   4   4  -5   10.56    0.24
  -4   4   5   10.23    0.33
  -4   4   5   10.60    0.21
   3  -4  -5   11.05    0.25
  -3  -4   5   11.19    0.24
  -3   4   5   11.33    0.22
   3   4  -5   11.31    0.23
   3   4  -5   11.36    0.25
  -3   4   5   11.09    0.33
   2  -4  -5    5.70    0.17
  -2  -4   5    5.73    0.15
  -2  -4   5    5.79    0.13
   2  -4  -5    6.09    0.17
  -2   4   5    6.00    0.14
   2   4  -5    5.97    0.17
   1  -4  -5   15.22    0.31
  -1  -4   5   15.36    0.29
  -1  -4   5   15.51    0.26
   1  -4  -5   14.80    0.32
  -1   4   5   15.16    0.27
   1   4  -5   15.39    0.32
   0  -4  -5    2.71    0.12
   0  -4  -5    2.78    0.11
   0  -4   5    2.53    0.10
   0  -4   5    2.69    0.08
   0   4  -5    2.63    0.12
   0   4   5    2.64    0.10
   1  -4   5    3.63    0.09
   1  -4   5    3.83    0.12
  -1  -4  -5    3.97    0.12
  -1  -4  -5    3.46    0.14
   1   4   5    3.75    0.11
  -1   4  -5    3.46    0.14
   2  -4   5    1.69    0.07
  -2  -4  -5    1.71    0.12
  -2   4  -5    1.69    0.12
   2   4   5    1.71    0.09
   3  -4   5    0.34    0.05
  -3  -4  -5    0.40    0.09
   3   4   5    0.33    0.06
  -3   4  -5    0.34    0.08
  -4  -4  -5    2.95    0.17
   4  -4   5    2.90    0.10
   4   4   5    2.85    0.13
  -4   4  -5    2.87    0.17
   5  -4   5    0.33    0.06
  -5  -4  -5    0.20    0.09
   5   4   5    0.35    0.07
  -5   4  -5    0.16    0.10
  -7  -5   5   13.11    0.30
   7  -5  -5   13.27    0.33
   7   5  -5   12.89    0.31
  -7   5   5   13.11    0.44
  -6  -5   5    0.99    0.09
   6  -5  -5    0.94    0.10
  -6   5   5    1.04    0.16
   6   5  -5    0.98    0.09
  -5  -5   5    1.24    0.10
   5  -5  -5    1.05    0.10
   5   5  -5    1.33    0.09
  -5   5   5    1.17    0.15
  -4  -5   5    2.73    0.12
   4  -5  -5    2.63    0.12
  -4   5   5    2.75    0.19
   4   5  -5    2.84    0.12
   4   5  -5    2.79    0.12
   3  -5  -5   20.53    0.41
  -3  -5   5   20.70    0.38
  -3   5   5   20.83    0.35
   3   5  -5   21.25    0.40
  -3   5   5   20.69    0.50
   3   5  -5   21.05    0.38
  -2  -5   5    3.29    0.12
  -2  -5   5    3.17    0.10
   2  -5  -5    3.31    0.14
   2  -5  -5    3.23    0.13
  -2   5   5    3.11    0.10
   2   5  -5    3.24    0.13
   1  -5  -5   29.57    0.55
  -1  -5   5   28.86    0.46
   1  -5  -5   29.38    0.52
  -1  -5   5   28.66    0.49
   1   5  -5   28.82    0.54
  -1   5   5   28.85    0.47
   0  -5   5    2.22    0.10
   0  -5  -5    2.28    0.10
   0  -5  -5    1.97    0.11
   0  -5   5    2.13    0.07
   0   5  -5    2.28    0.12
   0   5   5    2.08    0.09
  -1  -5  -5    7.24    0.21
   1  -5   5    7.38    0.17
   1  -5   5    7.32    0.15
  -1   5  -5    7.33    0.22
   1   5   5    7.32    0.18
  -2  -5  -5    2.68    0.14
   2  -5   5    2.77    0.09
   2   5   5    2.79    0.11
  -2   5  -5    3.01    0.15
  -3  -5  -5    4.28    0.18
   3  -5   5    4.30    0.12
   3   5   5    4.14    0.15
  -3   5  -5    4.44    0.18
   4  -5   5    0.59    0.06
  -4  -5  -5    0.55    0.10
   4   5   5    0.80    0.09
  -7  -6   5   16.50    0.36
   7  -6  -5   16.63    0.38
  -7   6   5   15.47    0.50
   7   6  -5   15.95    0.36
  -6  -6   5    0.54    0.08
   6  -6  -5    0.50    0.09
  -6   6   5    0.71    0.15
   6   6  -5    0.58    0.08
  -5  -6   5    0.73    0.08
   5  -6  -5    0.72    0.09
   5   6  -5    0.61    0.08
  -5   6   5    0.75    0.14
  -4  -6   5    0.68    0.08
   4  -6  -5    0.67    0.08
   4   6  -5    0.62    0.08
  -4   6   5    0.70    0.14
   4   6  -5    0.58    0.08
   3  -6  -5   20.22    0.42
  -3  -6   5   20.88    0.40
   3   6  -5   21.59    0.41
  -3   6   5   21.50    0.36
  -3   6   5   21.19    0.52
   3   6  -5   21.12    0.39
   2  -6  -5   17.03    0.35
  -2  -6   5   17.18    0.30
  -2  -6   5   16.38    0.32
   2   6  -5   16.89    0.36
  -2   6   5   16.65    0.30
  -1  -6   5   25.72    0.42
   1  -6  -5   26.40    0.52
  -1  -6   5   25.94    0.45
   1  -6  -5   26.34    0.48
   1   6  -5   25.74    0.50
  -1   6   5   25.84    0.43
   0  -6  -5    1.40    0.10
   0  -6  -5    1.51    0.09
   0  -6   5    1.43    0.06
   0  -6   5    1.44    0.09
   0   6  -5    1.44    0.11
   0   6   5    1.29    0.07
   1  -6   5    2.97    0.09
  -1  -6  -5    2.92    0.14
  -1   6  -5    2.84    0.15
   1   6   5    2.97    0.11
  -2  -6  -5    2.54    0.14
   2  -6   5    2.51    0.09
   2   6   5    2.60    0.11
  -2   6  -5    2.34    0.15
   3  -6   5    1.37    0.08
  -3  -6  -5    1.20    0.12
  -3   6  -5    1.51    0.14
   3   6   5    1.51    0.10
  -4  -6  -5    3.83    0.19
   4  -6   5    3.90    0.13
   4   6   5    4.09    0.16
  -6  -7   5    3.03    0.14
   6  -7  -5    3.25    0.16
   6   7  -5    2.95    0.15
  -6   7   5    2.89    0.22
   5  -7  -5    0.29    0.08
  -5  -7   5    0.29    0.07
  -5   7   5    0.40    0.14
   5   7  -5    0.31    0.07
   4  -7  -5    0.14    0.06
  -4  -7   5    0.28    0.07
  -4   7   5    0.14    0.12
   4   7  -5    0.21    0.07
   4   7  -5    0.18    0.06
   3  -7  -5    5.57    0.18
  -3  -7   5    5.34    0.17
   3   7  -5    5.45    0.16
   3   7  -5    5.76    0.18
  -3   7   5    5.63    0.27
  -2  -7   5    3.96    0.14
   2  -7  -5    4.06    0.14
  -2  -7   5    3.96    0.12
  -2   7   5    3.66    0.22
   2   7  -5    3.80    0.15
  -2   7   5    4.05    0.12
   1  -7  -5    4.95    0.18
  -1  -7   5    5.26    0.13
  -1  -7   5    5.51    0.16
   1  -7  -5    5.23    0.16
   1   7  -5    5.34    0.19
  -1   7   5    5.06    0.14
   0  -7  -5    3.67    0.13
   0  -7   5    3.63    0.10
   0  -7  -5    3.59    0.15
   0  -7   5    3.59    0.12
   0   7   5    3.51    0.11
   0   7  -5    3.42    0.16
  -1  -7  -5    0.06    0.06
   1  -7   5    0.10    0.04
  -1   7  -5    0.06    0.08
   1   7   5    0.05    0.05
   2  -7   5    2.92    0.10
  -2  -7  -5    2.79    0.15
   2   7   5    2.90    0.12
  -2   7  -5    3.02    0.16
  -3  -7  -5    1.80    0.13
   3  -7   5    1.51    0.08
   3   7   5    1.71    0.11
  -3   7  -5    1.68    0.15
  -4  -7  -5    0.09    0.09
   4  -7   5    0.02    0.04
   4   7   5    0.06    0.06
  -4   7  -5   -0.02    0.09
   6  -8  -5    0.31    0.09
  -6  -8   5    0.29    0.08
  -6   8   5    0.20    0.14
   6   8  -5    0.35    0.08
  -5  -8   5    0.16    0.07
   5  -8  -5    0.31    0.08
  -5   8   5    0.12    0.12
   5   8  -5    0.31    0.08
  -4  -8   5    0.14    0.06
   4  -8  -5    0.09    0.06
   4   8  -5    0.03    0.06
  -4   8   5    0.04    0.12
  -3  -8   5    0.78    0.09
   3  -8  -5    0.93    0.10
   3   8  -5    0.84    0.08
   3   8  -5    0.80    0.09
  -3   8   5    1.04    0.15
  -2  -8   5   46.94    0.78
  -2  -8   5   48.11    0.75
   2  -8  -5   47.72    0.83
  -2   8   5   48.28    0.74
   2   8  -5   46.67    0.84
  -2   8   5   47.57    0.97
  -1  -8   5    3.15    0.10
  -1  -8   5    3.41    0.13
   1  -8  -5    3.24    0.16
   1  -8  -5    3.44    0.14
  -1   8   5    3.38    0.11
   1   8  -5    3.14    0.15
   0  -8  -5    1.48    0.12
   0  -8   5    1.25    0.07
   0   8   5    1.23    0.08
   0   8  -5    1.19    0.12
   1  -8   5    0.05    0.04
  -1  -8  -5   -0.01    0.06
   1   8   5    0.08    0.06
  -1   8  -5    0.09    0.09
  -2  -8  -5    4.31    0.18
   2  -8   5    4.52    0.13
   2   8   5    4.75    0.16
  -2   8  -5    4.21    0.21
   3  -8   5    2.03    0.09
  -3  -8  -5    1.91    0.15
  -3   8  -5    2.00    0.17
   3   8   5    1.99    0.11
   5  -9  -5    0.97    0.11
  -5  -9   5    1.25    0.11
  -5   9   5    1.13    0.17
   5   9  -5    1.21    0.11
  -4  -9   5    1.88    0.12
   4  -9  -5    1.61    0.12
  -4   9   5    1.89    0.21
   4   9  -5    1.82    0.12
  -3  -9   5    4.61    0.17
   3  -9  -5    4.65    0.17
  -3   9   5    4.31    0.24
   3   9  -5    4.51    0.16
   3   9  -5    4.84    0.18
  -2  -9   5   13.61    0.27
   2  -9  -5   13.82    0.32
  -2  -9   5   13.91    0.30
   2   9  -5   14.02    0.33
  -2   9   5   13.13    0.42
   1  -9  -5    0.24    0.07
  -1  -9   5    0.17    0.04
   1  -9  -5    0.03    0.07
  -1  -9   5    0.05    0.06
   1   9  -5    0.10    0.08
  -1   9   5    0.16    0.05
   0  -9   5    0.86    0.06
   0  -9  -5    0.81    0.10
   0   9   5    0.89    0.08
   0   9  -5    0.76    0.11
   1  -9   5    0.40    0.05
  -1  -9  -5    0.36    0.09
  -1   9  -5    0.25    0.11
   1   9   5    0.31    0.07
  -2  -9  -5    0.13    0.08
   2  -9   5    0.19    0.05
   2   9   5    0.05    0.06
  -2   9  -5    0.18    0.10
  -3  -9  -5    5.21    0.22
   3  -9   5    5.22    0.15
   3   9   5    5.42    0.18
  -3   9  -5    5.05    0.23
  -5 -10   5    0.22    0.08
   5 -10  -5    0.10    0.08
  -5  10   5    0.06    0.14
   5  10  -5    0.27    0.09
  -4 -10   5    0.35    0.08
   4 -10  -5    0.28    0.08
  -4  10   5    0.38    0.15
   4  10  -5    0.37    0.08
   3 -10  -5    8.16    0.24
  -3 -10   5    8.33    0.23
  -3  10   5    8.35    0.35
   3  10  -5    8.45    0.23
   3  10  -5    8.35    0.25
  -2 -10   5    0.45    0.08
  -2 -10   5    0.61    0.07
   2 -10  -5    0.61    0.09
   2  10  -5    0.75    0.11
  -2  10   5    0.56    0.14
   1 -10  -5    9.18    0.24
  -1 -10   5    8.63    0.20
   1 -10  -5    8.11    0.26
   1  10  -5    8.77    0.27
   0 -10   5    0.62    0.06
   0 -10  -5    0.58    0.10
   0  10  -5    0.56    0.11
   0  10   5    0.66    0.08
   1 -10   5    0.39    0.06
  -1 -10  -5    0.27    0.08
  -1  10  -5    0.28    0.11
   1  10   5    0.22    0.06
   2 -10   5    0.54    0.06
  -2 -10  -5    0.52    0.10
   2  10   5    0.40    0.08
  -2  10  -5    0.49    0.13
   4 -11  -5    1.20    0.12
  -4 -11   5    1.23    0.12
  -4  11   5    0.89    0.18
   4  11  -5    1.22    0.12
  -3 -11   5   15.10    0.33
   3 -11  -5   14.72    0.35
   3  11  -5   14.30    0.33
  -3  11   5   14.09    0.47
  -2 -11   5    2.52    0.13
   2 -11  -5    2.49    0.14
  -2 -11   5    2.22    0.11
  -2  11   5    2.71    0.22
   2  11  -5    2.24    0.16
  -1 -11   5    2.15    0.10
   1  11  -5    1.80    0.15
   0 -11  -5    1.32    0.13
   0 -11   5    1.49    0.09
   0  11  -5    1.21    0.15
   0  11   5    1.35    0.10
  -1 -11  -5    0.51    0.11
   1 -11   5    0.65    0.07
   1  11   5    0.68    0.08
  -1  11  -5    0.78    0.14
   2 -12  -5    0.74    0.10
  -2  12   5    0.96    0.18
   2  12  -5    0.60    0.11
  -1 -12   5    1.26    0.09
   1  12  -5    1.05    0.14
  -1  12   5    1.63    0.20
  -6   0   6   20.20    0.39
   6   0  -6   21.01    0.42
   5   0  -6    0.16    0.06
  -5   0   6    0.15    0.06
  -5   0   6    0.05    0.09
   4   0  -6   65.81    1.09
  -4   0   6   65.72    1.15
  -4   0   6   65.12    1.02
   3   0  -6    0.36    0.06
  -3   0   6    0.34    0.05
  -3   0   6    0.55    0.09
  -2   0   6    1.51    0.08
   2   0  -6    1.56    0.09
   2   0  -6    1.65    0.09
  -1   0   6    0.12    0.05
   1   0  -6    0.18    0.05
   1   0  -6    0.13    0.05
   0   0  -6   47.97    0.83
   0   0  -6   48.21    0.81
   0   0   6   48.92    0.76
  -1   0  -6    1.01    0.08
   1   0   6    0.83    0.07
  -1   0  -6    1.04    0.09
  -2   0  -6   21.37    0.45
   2   0   6   21.63    0.38
   3   0   6    0.50    0.07
  -4   0  -6    0.73    0.11
  -7   1   6    0.32    0.13
  -6  -1   6    0.90    0.09
   6  -1  -6    0.84    0.09
   6   1  -6    0.83    0.09
  -6   1   6    0.94    0.14
   5  -1  -6   24.50    0.48
  -5  -1   6   25.44    0.45
   5   1  -6   25.34    0.48
  -5   1   6   25.95    0.45
  -5   1   6   24.65    0.55
  -4  -1   6   27.98    0.49
   4  -1  -6   29.02    0.53
  -4   1   6   27.82    0.48
  -4   1   6   28.70    0.58
   4   1  -6   28.50    0.52
  -3  -1   6    3.08    0.12
   3  -1  -6    2.93    0.12
   3   1  -6    2.95    0.13
  -3   1   6    3.01    0.11
  -3   1   6    3.09    0.17
   2  -1  -6    0.28    0.06
   2  -1  -6    0.14    0.05
  -2  -1   6    0.32    0.05
   2   1  -6    0.22    0.06
  -2   1   6    0.22    0.05
   1  -1  -6    2.61    0.12
   1  -1  -6    2.85    0.12
  -1  -1   6    2.71    0.10
  -1   1   6    2.75    0.10
   1   1  -6    2.99    0.12
   1   1  -6    2.84    0.10
   0  -1   6    5.25    0.14
   0  -1  -6    5.27    0.16
   0  -1  -6    4.99    0.15
   0   1  -6    5.24    0.16
   0   1   6    5.18    0.14
   0   1  -6    5.46    0.15
  -1  -1  -6   93.62    1.51
   1  -1   6   96.05    1.42
  -1  -1  -6   93.92    1.58
   1   1   6   93.49    1.42
  -1   1  -6   96.38    1.57
  -1   1  -6   94.54    1.52
   2  -1   6   36.46    0.59
  -2  -1  -6   35.56    0.68
  -2   1  -6   34.94    0.67
  -2   1  -6   35.82    0.63
   2   1   6   36.15    0.59
  -3  -1  -6    4.18    0.18
   3  -1   6    4.50    0.14
  -3   1  -6    4.30    0.18
   3   1   6    4.46    0.14
  -4  -1  -6    0.10    0.08
   4   1   6   -0.01    0.05
  -4   1  -6    0.09    0.09
   7  -2  -6    1.36    0.11
  -7  -2   6    1.48    0.11
  -7   2   6    1.48    0.18
   7   2  -6    1.29    0.10
   6  -2  -6    0.78    0.09
  -6  -2   6    1.06    0.10
   6   2  -6    0.93    0.08
  -6   2   6    0.97    0.15
  -5  -2   6   40.50    0.68
   5  -2  -6   40.47    0.72
  -5   2   6   39.93    0.80
  -5   2   6   40.62    0.66
   5   2  -6   40.92    0.66
   5   2  -6   40.96    0.71
  -4  -2   6   33.50    0.58
   4  -2  -6   33.75    0.61
  -4   2   6   34.32    0.56
   4   2  -6   33.80    0.61
  -4   2   6   33.86    0.69
   4   2  -6   34.69    0.55
   3  -2  -6    1.67    0.10
  -3  -2   6    1.56    0.09
  -3   2   6    1.73    0.09
  -3   2   6    1.75    0.15
   3   2  -6    1.57    0.08
   3   2  -6    1.79    0.11
   2  -2  -6    4.36    0.14
  -2  -2   6    4.38    0.13
   2  -2  -6    4.45    0.15
  -2  -2   6    4.26    0.10
   2   2  -6    4.07    0.15
  -2   2   6    4.40    0.13
  -1  -2   6   13.33    0.27
   1  -2  -6   13.01    0.28
  -1  -2   6   13.48    0.22
   1  -2  -6   13.33    0.29
   1   2  -6   13.39    0.29
  -1   2   6   13.20    0.26
   0  -2  -6    6.72    0.18
   0  -2  -6    6.69    0.19
   0  -2   6    7.04    0.17
   0  -2   6    7.00    0.13
   0   2  -6    6.90    0.19
   0   2   6    6.99    0.17
   1  -2   6   44.61    0.66
  -1  -2  -6   43.22    0.74
  -1  -2  -6   43.69    0.79
   1  -2   6   44.65    0.70
  -1   2  -6   43.29    0.77
   1   2   6   42.74    0.70
  -1   2  -6   44.22    0.76
   2  -2   6   14.18    0.28
   2  -2   6   13.97    0.25
  -2  -2  -6   13.44    0.33
  -2   2  -6   13.62    0.32
   2   2   6   13.89    0.28
  -2   2  -6   13.99    0.31
  -3  -2  -6    0.32    0.09
   3  -2   6    0.34    0.05
  -3   2  -6    0.38    0.09
   3   2   6    0.31    0.06
  -4  -2  -6    0.93    0.12
   4   2   6    0.93    0.09
  -4   2  -6    0.90    0.11
   7  -3  -6    3.55    0.16
  -7  -3   6    3.45    0.15
   7   3  -6    3.33    0.15
  -7   3   6    3.04    0.22
  -6  -3   6    5.26    0.18
   6  -3  -6    5.42    0.18
  -6   3   6    5.36    0.26
   6   3  -6    5.15    0.16
   5  -3  -6    1.47    0.11
  -5  -3   6    1.36    0.10
   5   3  -6    1.28    0.10
   5   3  -6    1.29    0.09
  -5   3   6    1.40    0.16
   4  -3  -6   11.89    0.28
  -4  -3   6   11.98    0.26
   4   3  -6   12.19    0.25
  -4   3   6   12.39    0.35
  -4   3   6   12.20    0.25
   4   3  -6   12.55    0.28
  -3  -3   6   30.72    0.54
   3  -3  -6   31.38    0.57
  -3   3   6   31.91    0.52
   3   3  -6   31.50    0.57
   3   3  -6   32.16    0.52
  -3   3   6   31.67    0.66
  -2  -3   6    6.92    0.14
  -2  -3   6    6.69    0.17
   2  -3  -6    6.40    0.18
   2  -3  -6    6.57    0.19
   2   3  -6    6.92    0.19
  -2   3   6    6.69    0.16
  -1  -3   6   16.07    0.31
   1  -3  -6   15.61    0.34
  -1  -3   6   16.44    0.27
   1  -3  -6   15.70    0.33
  -1   3   6   16.43    0.30
   1   3  -6   15.80    0.34
   0  -3  -6   48.89    0.82
   0  -3  -6   48.34    0.86
   0  -3   6   48.89    0.77
   0  -3   6   48.35    0.73
   0   3   6   48.57    0.76
   0   3  -6   48.33    0.83
   1  -3   6    0.49    0.06
   1  -3   6    0.55    0.04
  -1  -3  -6    0.64    0.08
  -1  -3  -6    0.64    0.07
   1   3   6    0.53    0.07
  -1   3  -6    0.55    0.08
  -2  -3  -6   29.63    0.59
   2  -3   6   28.87    0.49
   2  -3   6   29.48    0.47
  -2   3  -6   29.40    0.55
   2   3   6   28.71    0.50
   3  -3   6    7.67    0.17
  -3  -3  -6    7.73    0.25
   3   3   6    7.92    0.20
  -4  -3  -6    1.21    0.13
   4  -3   6    1.19    0.08
   4   3   6    1.12    0.09
  -7  -4   6    0.70    0.09
   7  -4  -6    0.95    0.11
   7   4  -6    0.89    0.10
  -7   4   6    0.66    0.16
   6  -4  -6    7.70    0.22
  -6  -4   6    7.06    0.20
  -6   4   6    7.08    0.29
   6   4  -6    7.19    0.20
   5  -4  -6    6.03    0.19
  -5  -4   6    6.24    0.19
   5   4  -6    6.36    0.19
  -5   4   6    6.36    0.27
   5   4  -6    6.18    0.18
  -4  -4   6    0.42    0.07
   4  -4  -6    0.37    0.08
   4   4  -6    0.41    0.07
  -4   4   6    0.28    0.11
   4   4  -6    0.35    0.06
  -4   4   6    0.43    0.06
  -3  -4   6   57.70    0.93
   3  -4  -6   56.99    0.98
  -3   4   6   58.01    0.90
   3   4  -6   59.28    0.91
   3   4  -6   60.10    0.98
  -3   4   6   57.43    1.09
   2  -4  -6    1.78    0.11
  -2  -4   6    1.71    0.09
   2  -4  -6    1.67    0.11
  -2  -4   6    1.85    0.07
  -2   4   6    1.68    0.09
   2   4  -6    1.88    0.12
   1  -4  -6    0.54    0.07
  -1  -4   6    0.43    0.07
  -1  -4   6    0.52    0.04
   1  -4  -6    0.48    0.07
  -1   4   6    0.50    0.06
   1   4  -6    0.52    0.08
   0  -4  -6   47.61    0.87
   0  -4   6   48.93    0.77
   0  -4  -6   49.63    0.82
   0  -4   6   49.21    0.74
   0   4  -6   48.76    0.84
   0   4   6   47.82    0.77
   1  -4   6    0.10    0.05
   1  -4   6    0.10    0.03
  -1  -4  -6    0.18    0.06
   1   4   6    0.08    0.05
  -1   4  -6    0.21    0.07
   2  -4   6    0.99    0.06
  -2  -4  -6    1.08    0.11
   2   4   6    1.12    0.08
  -2   4  -6    1.03    0.10
  -3  -4  -6   15.50    0.39
   3  -4   6   15.73    0.29
  -3   4  -6   15.76    0.36
   3   4   6   15.89    0.32
  -4  -4  -6    0.01    0.08
   4  -4   6    0.00    0.05
   4   4   6    0.09    0.06
  -7  -5   6    1.48    0.12
   7  -5  -6    1.47    0.13
  -7   5   6    1.52    0.20
   7   5  -6    1.65    0.11
  -6  -5   6    7.20    0.21
   6  -5  -6    7.12    0.23
   6   5  -6    6.86    0.20
  -6   5   6    7.75    0.32
   5  -5  -6    0.09    0.07
  -5  -5   6   -0.01    0.06
   5   5  -6    0.08    0.05
   5   5  -6    0.16    0.06
  -5   5   6    0.08    0.12
  -4  -5   6    9.49    0.24
   4  -5  -6    9.83    0.26
   4   5  -6   10.20    0.25
  -4   5   6    9.80    0.33
   4   5  -6   10.13    0.23
  -3  -5   6   27.91    0.51
   3  -5  -6   28.36    0.54
  -3   5   6   28.47    0.65
  -3   5   6   29.14    0.48
   3   5  -6   28.67    0.54
   3   5  -6   29.60    0.50
   2  -5  -6    0.75    0.08
  -2  -5   6    0.77    0.08
   2  -5  -6    0.80    0.10
  -2  -5   6    0.81    0.06
   2   5  -6    0.84    0.09
  -2   5   6    0.85    0.07
  -1  -5   6   29.96    0.52
   1  -5  -6   30.50    0.58
   1  -5  -6   30.02    0.55
  -1  -5   6   30.07    0.48
  -1   5   6   30.17    0.50
   1   5  -6   29.89    0.56
   0  -5   6   22.95    0.38
   0  -5  -6   24.05    0.44
   0  -5   6   22.93    0.41
   0  -5  -6   22.79    0.47
   0   5   6   22.82    0.41
   0   5  -6   22.92    0.47
  -1  -5  -6    4.32    0.17
   1  -5   6    4.56    0.12
   1  -5   6    4.89    0.14
   1   5   6    4.52    0.14
  -1   5  -6    4.88    0.18
   2  -5   6    1.60    0.07
  -2  -5  -6    1.60    0.13
  -2   5  -6    1.68    0.13
   2   5   6    1.66    0.10
   3  -5   6    9.79    0.21
  -3  -5  -6    9.15    0.28
   3   5   6    9.90    0.24
  -3   5  -6    9.92    0.28
   4  -5   6    1.09    0.08
  -4  -5  -6    1.17    0.13
   4   5   6    1.19    0.10
  -6  -6   6    1.87    0.13
   6  -6  -6    1.73    0.12
   6   6  -6    1.93    0.13
  -6   6   6    1.71    0.20
  -5  -6   6    0.32    0.08
   5  -6  -6    0.32    0.08
  -5   6   6    0.25    0.12
   5   6  -6    0.31    0.07
  -4  -6   6    6.48    0.19
   4  -6  -6    6.62    0.21
  -4   6   6    7.14    0.29
   4   6  -6    6.79    0.19
   4   6  -6    7.00    0.20
  -3  -6   6    2.73    0.12
   3  -6  -6    2.54    0.13
   3   6  -6    2.76    0.11
   3   6  -6    2.89    0.14
  -3   6   6    2.83    0.11
  -3   6   6    2.86    0.21
   2  -6  -6   46.94    0.87
  -2  -6   6   46.20    0.77
  -2  -6   6   47.82    0.74
   2  -6  -6   46.79    0.82
   2   6  -6   47.48    0.83
  -2   6   6   47.67    0.74
  -1  -6   6   17.43    0.34
  -1  -6   6   17.58    0.30
   1  -6  -6   16.82    0.35
   1  -6  -6   17.22    0.39
  -1   6   6   17.03    0.32
   1   6  -6   17.28    0.38
   0  -6  -6    0.43    0.07
   0  -6  -6    0.48    0.08
   0  -6   6    0.46    0.07
   0  -6   6    0.33    0.04
   0   6  -6    0.54    0.09
   0   6   6    0.36    0.06
   1  -6   6    0.90    0.06
  -1  -6  -6    0.97    0.10
  -1   6  -6    0.83    0.10
   1   6   6    0.85    0.08
  -2  -6  -6    0.71    0.10
   2  -6   6    0.74    0.06
  -2   6  -6    0.81    0.11
   2   6   6    0.72    0.08
  -3  -6  -6    3.57    0.17
   3  -6   6    3.29    0.11
   3   6   6    3.40    0.14
  -3   6  -6    3.13    0.17
  -6  -7   6    0.76    0.10
   6  -7  -6    0.92    0.11
  -6   7   6    0.72    0.17
   6   7  -6    0.76    0.10
   5  -7  -6    0.21    0.08
  -5  -7   6    0.22    0.07
   5   7  -6    0.33    0.08
  -5   7   6    0.54    0.15
  -4  -7   6    0.34    0.07
   4  -7  -6    0.25    0.08
   4   7  -6    0.34    0.07
   4   7  -6    0.39    0.08
  -4   7   6    0.44    0.13
   3  -7  -6    0.47    0.08
  -3  -7   6    0.43    0.08
   3   7  -6    0.40    0.07
   3   7  -6    0.50    0.09
  -3   7   6    0.45    0.13
  -2  -7   6   45.50    0.76
  -2  -7   6   45.13    0.72
   2  -7  -6   45.00    0.86
   2  -7  -6   45.71    0.81
   2   7  -6   47.44    0.82
  -2   7   6   47.33    0.73
  -1  -7   6   25.24    0.45
   1  -7  -6   24.98    0.52
  -1  -7   6   24.29    0.42
   1  -7  -6   24.74    0.48
   1   7  -6   24.80    0.51
  -1   7   6   24.85    0.43
   0  -7   6    1.91    0.11
   0  -7  -6    1.82    0.12
   0  -7   6    1.88    0.08
   0   7   6    1.93    0.09
   0   7  -6    1.91    0.14
  -1  -7  -6   -0.01    0.06
   1  -7   6    0.03    0.04
  -1   7  -6    0.03    0.08
   1   7   6   -0.01    0.05
  -2  -7  -6    0.05    0.07
   2  -7   6    0.03    0.04
   2   7   6    0.04    0.06
  -2   7  -6   -0.12    0.08
   3  -7   6    3.75    0.12
  -3  -7  -6    3.48    0.19
  -3   7  -6    3.66    0.19
   3   7   6    3.97    0.16
   6  -8  -6    1.52    0.14
   6   8  -6    1.34    0.12
  -5  -8   6    1.03    0.10
   5  -8  -6    1.23    0.12
   5   8  -6    1.15    0.11
  -5   8   6    1.28    0.19
  -4  -8   6    0.07    0.07
   4  -8  -6    0.04    0.07
   4   8  -6    0.19    0.07
  -4   8   6    0.23    0.14
   4   8  -6    0.13    0.07
   3  -8  -6   15.74    0.36
  -3  -8   6   15.19    0.33
   3   8  -6   15.93    0.36
  -3   8   6   15.69    0.47
   3   8  -6   15.70    0.33
  -2  -8   6    0.55    0.08
  -2  -8   6    0.41    0.06
   2  -8  -6    0.57    0.08
   2   8  -6    0.61    0.10
  -2   8   6    0.56    0.06
  -1  -8   6   22.35    0.41
  -1  -8   6   21.71    0.38
   1  -8  -6   22.56    0.44
   1  -8  -6   21.32    0.48
  -1   8   6   21.79    0.39
   1   8  -6   20.90    0.46
   0  -8  -6    0.16    0.08
   0  -8   6    0.12    0.04
   0   8   6    0.11    0.05
   0   8  -6    0.10    0.08
   1  -8   6    0.81    0.06
  -1  -8  -6    0.89    0.11
   1   8   6    0.83    0.08
  -1   8  -6    0.75    0.11
  -2  -8  -6    0.23    0.09
   2  -8   6    0.21    0.05
  -2   8  -6    0.20    0.09
   2   8   6    0.19    0.07
  -5  -9   6    0.63    0.10
   5  -9  -6    0.56    0.10
  -5   9   6    0.58    0.16
   5   9  -6    0.47    0.09
   4  -9  -6    0.40    0.09
  -4  -9   6    0.54    0.09
   4   9  -6    0.37    0.08
  -4   9   6    0.30    0.15
  -3  -9   6    2.64    0.14
   3  -9  -6    2.36    0.14
   3   9  -6    2.16    0.13
  -3   9   6    2.40    0.22
   3   9  -6    2.57    0.15
  -2  -9   6   22.79    0.44
   2  -9  -6   23.00    0.47
  -2  -9   6   22.57    0.41
   2   9  -6   22.73    0.49
  -2   9   6   22.01    0.59
  -1  -9   6   12.86    0.26
   1  -9  -6   13.66    0.31
  -1  -9   6   13.30    0.29
   1  -9  -6   12.94    0.35
  -1   9   6   13.04    0.27
   1   9  -6   12.87    0.34
   0  -9   6    0.93    0.07
   0  -9  -6    0.81    0.11
   0   9  -6    0.70    0.11
   0   9   6    0.82    0.08
   1  -9   6    0.18    0.05
  -1  -9  -6    0.15    0.08
  -1   9  -6    0.21    0.10
   1   9   6    0.28    0.07
  -2  -9  -6    0.44    0.10
   2  -9   6    0.46    0.06
   2   9   6    0.47    0.08
  -2   9  -6    0.46    0.11
   4 -10  -6    0.50    0.10
  -4 -10   6    0.31    0.09
  -4  10   6    0.43    0.16
   4  10  -6    0.51    0.09
  -3 -10   6    1.92    0.12
   3 -10  -6    1.92    0.14
  -3  10   6    2.03    0.21
   3  10  -6    1.82    0.12
   3  10  -6    1.92    0.14
  -2 -10   6   12.27    0.27
  -2 -10   6   12.70    0.29
   2 -10  -6   12.23    0.31
   2  10  -6   12.61    0.33
  -2  10   6   12.44    0.44
  -1 -10   6   10.11    0.23
   1 -10  -6   10.56    0.32
  -1  10   6   10.45    0.24
   1  10  -6   11.01    0.31
   0 -10   6    0.11    0.05
   0 -10  -6    0.03    0.09
   0  10  -6   -0.08    0.09
   0  10   6    0.04    0.05
  -1 -10  -6    0.54    0.10
   1 -10   6    0.58    0.07
   1  10   6    0.61    0.08
  -1  10  -6    0.67    0.13
  -2 -11   6    0.87    0.10
   2 -11  -6    0.96    0.11
  -2 -11   6    0.83    0.08
   2  11  -6    0.80    0.13
  -2  11   6    0.94    0.18
   1 -11  -6    4.66    0.22
  -1 -11   6    4.67    0.15
   1  11  -6    4.49    0.21
  -6   0   7    0.18    0.07
   6   0  -7    0.06    0.07
  -5   0   7    0.38    0.07
   5   0  -7    0.45    0.08
   4   0  -7    1.01    0.09
  -4   0   7    1.16    0.09
   3   0  -7   16.68    0.36
  -3   0   7   16.56    0.32
   2   0  -7    2.46    0.12
  -2   0   7    2.47    0.11
   1   0  -7    1.01    0.08
   1   0  -7    1.15    0.09
  -1   0   7    1.22    0.08
   0   0  -7    1.81    0.10
   0   0  -7    1.92    0.11
   0   0   7    1.71    0.10
   1   0   7    0.07    0.06
  -1   0  -7    0.10    0.06
  -1   0  -7    0.03    0.06
   2   0   7    7.00    0.18
  -2   0  -7    7.14    0.22
   3   0   7    0.81    0.08
  -3   0  -7    0.90    0.11
   7  -1  -7    0.16    0.08
   6  -1  -7    0.37    0.08
  -6  -1   7    0.35    0.08
   6   1  -7    0.28    0.08
  -5  -1   7    0.89    0.09
   5  -1  -7    1.02    0.10
  -5   1   7    0.86    0.08
   5   1  -7    0.89    0.10
  -4  -1   7    1.31    0.10
   4  -1  -7    1.31    0.10
  -4   1   7    1.35    0.09
   4   1  -7    1.23    0.10
  -4   1   7    1.47    0.14
  -3  -1   7    6.41    0.18
  -3   1   7    6.65    0.25
   3   1  -7    6.77    0.20
  -3   1   7    6.37    0.17
   2  -1  -7    5.06    0.17
   2  -1  -7    5.38    0.17
  -2  -1   7    5.23    0.15
   2   1  -7    5.28    0.17
  -2   1   7    5.01    0.15
   1  -1  -7    0.23    0.06
  -1  -1   7    0.19    0.06
   1  -1  -7    0.14    0.06
  -1   1   7    0.13    0.05
   1   1  -7    0.23    0.07
   0  -1  -7    0.96    0.09
   0  -1  -7    1.00    0.09
   0   1  -7    1.14    0.10
   0   1   7    0.97    0.08
  -1  -1  -7    6.47    0.18
   1  -1   7    6.23    0.17
  -1  -1  -7    6.01    0.19
   1   1   7    6.20    0.17
  -1   1  -7    6.07    0.19
  -2  -1  -7   14.07    0.34
   2  -1   7   13.69    0.29
   2   1   7   14.46    0.29
  -2   1  -7   14.49    0.34
  -3  -1  -7    0.28    0.09
   3   1   7    0.41    0.07
  -3   1  -7    0.35    0.09
  -7  -2   7    1.11    0.10
   7  -2  -7    0.98    0.11
  -6  -2   7    0.38    0.08
   6  -2  -7    0.40    0.09
  -6   2   7    0.21    0.13
   6   2  -7    0.42    0.08
   5  -2  -7    2.06    0.13
  -5  -2   7    1.98    0.11
  -5   2   7    2.01    0.17
  -5   2   7    1.97    0.11
   5   2  -7    1.84    0.12
  -4  -2   7    3.10    0.13
   4  -2  -7    2.87    0.14
  -4   2   7    3.37    0.20
   4   2  -7    3.15    0.14
  -4   2   7    3.19    0.12
   3  -2  -7    7.58    0.21
  -3  -2   7    7.83    0.20
  -3   2   7    8.38    0.28
   3   2  -7    7.99    0.22
  -3   2   7    7.60    0.19
   2  -2  -7    5.13    0.17
   2  -2  -7    4.86    0.16
  -2  -2   7    4.79    0.15
   2   2  -7    4.73    0.17
  -2   2   7    4.75    0.14
   1  -2  -7    0.69    0.08
   1  -2  -7    0.66    0.08
  -1  -2   7    0.49    0.07
  -1   2   7    0.58    0.07
   1   2  -7    0.60    0.08
   0  -2   7    0.48    0.07
   0  -2  -7    0.35    0.07
   0  -2  -7    0.44    0.07
   0   2   7    0.40    0.07
   0   2  -7    0.44    0.08
   1  -2   7    4.97    0.15
  -1  -2  -7    4.95    0.18
  -1   2  -7    4.85    0.17
   1   2   7    4.79    0.15
   2  -2   7    3.54    0.13
  -2  -2  -7    3.62    0.17
   2   2   7    3.33    0.13
  -2   2  -7    3.55    0.15
  -3  -2  -7    5.57    0.22
   3   2   7    6.12    0.18
  -7  -3   7    4.82    0.18
   7  -3  -7    4.79    0.20
  -7   3   7    4.57    0.28
  -6  -3   7    0.31    0.07
   6  -3  -7    0.34    0.08
  -6   3   7    0.14    0.12
  -5  -3   7    1.38    0.11
   5  -3  -7    1.56    0.12
   5   3  -7    1.56    0.12
  -5   3   7    1.59    0.16
  -4  -3   7    5.11    0.17
   4  -3  -7    5.57    0.19
  -4   3   7    5.59    0.16
   4   3  -7    5.41    0.18
  -4   3   7    5.49    0.24
  -3  -3   7    1.63    0.10
   3  -3  -7    1.46    0.10
   3   3  -7    1.62    0.11
  -3   3   7    1.48    0.09
  -3   3   7    1.51    0.16
  -2  -3   7    3.57    0.13
   2  -3  -7    3.62    0.15
   2  -3  -7    3.25    0.13
   2   3  -7    3.45    0.15
  -2   3   7    3.42    0.12
  -1  -3   7    1.53    0.09
   1  -3  -7    1.50    0.11
   1  -3  -7    1.51    0.10
  -1   3   7    1.57    0.09
   1   3  -7    1.48    0.11
   0  -3  -7    1.42    0.10
   0  -3   7    1.62    0.10
   0  -3  -7    1.61    0.11
   0   3  -7    1.48    0.11
   0   3   7    1.43    0.09
   1  -3   7    3.58    0.13
  -1  -3  -7    3.46    0.15
   1   3   7    3.22    0.12
  -1   3  -7    3.64    0.16
  -2  -3  -7    0.23    0.08
  -2   3  -7    0.27    0.08
   2   3   7    0.34    0.06
  -3  -3  -7    7.12    0.25
   3   3   7    7.05    0.20
   7  -4  -7    5.25    0.21
  -7  -4   7    5.04    0.19
  -7   4   7    4.81    0.28
  -6  -4   7    0.86    0.10
   6  -4  -7    0.85    0.10
  -6   4   7    0.90    0.16
  -5  -4   7    0.28    0.07
   5  -4  -7    0.08    0.07
  -5   4   7    0.14    0.12
   5   4  -7    0.16    0.07
  -4  -4   7    8.03    0.22
   4  -4  -7    8.16    0.23
   4   4  -7    8.32    0.23
  -4   4   7    8.23    0.20
  -4   4   7    8.65    0.32
   3  -4  -7    0.30    0.07
  -3  -4   7    0.46    0.07
  -3   4   7    0.58    0.13
  -3   4   7    0.30    0.06
   3   4  -7    0.30    0.07
  -2  -4   7    3.05    0.13
   2  -4  -7    2.97    0.15
   2  -4  -7    2.91    0.13
  -2   4   7    2.97    0.12
   2   4  -7    2.93    0.14
   1  -4  -7    1.74    0.13
   1  -4  -7    1.78    0.11
  -1  -4   7    1.86    0.10
   1   4  -7    1.79    0.12
  -1   4   7    1.80    0.09
   0  -4   7    1.41    0.09
   0  -4  -7    1.51    0.10
   0  -4  -7    1.33    0.11
   0   4   7    1.63    0.10
   0   4  -7    1.51    0.11
   1  -4   7    1.36    0.10
  -1  -4  -7    1.49    0.12
  -1   4  -7    1.30    0.11
   1   4   7    1.51    0.09
  -2  -4  -7    4.76    0.20
  -2   4  -7    4.34    0.18
   2   4   7    4.32    0.15
  -3  -4  -7    6.33    0.24
   3   4   7    6.31    0.19
   6  -5  -7    2.83    0.15
  -6  -5   7    3.08    0.15
  -6   5   7    3.22    0.25
   6   5  -7    2.86    0.14
   5  -5  -7    1.73    0.12
  -5  -5   7    1.66    0.11
  -5   5   7    1.83    0.19
   5   5  -7    1.64    0.11
   5   5  -7    1.74    0.13
  -4  -5   7    3.84    0.16
   4  -5  -7    4.11    0.17
   4   5  -7    4.28    0.16
  -4   5   7    4.24    0.24
   4   5  -7    4.31    0.15
   3  -5  -7    0.23    0.07
  -3  -5   7    0.18    0.07
  -3   5   7    0.32    0.06
  -3   5   7    0.34    0.13
   3   5  -7    0.23    0.08
   3   5  -7    0.20    0.06
  -2  -5   7    3.51    0.11
   2  -5  -7    3.08    0.14
  -2  -5   7    3.62    0.14
   2  -5  -7    3.21    0.15
  -2   5   7    3.36    0.12
   2   5  -7    3.03    0.14
  -1  -5   7    4.80    0.15
   1  -5  -7    4.98    0.19
  -1  -5   7    4.74    0.12
   1  -5  -7    4.72    0.16
  -1   5   7    4.67    0.15
   1   5  -7    4.24    0.17
   0  -5   7    1.39    0.10
   0  -5   7    1.50    0.07
   0  -5  -7    1.32    0.11
   0  -5  -7    1.38    0.10
   0   5  -7    1.41    0.12
   0   5   7    1.72    0.10
   1  -5   7    1.03    0.09
  -1  -5  -7    1.05    0.11
   1  -5   7    1.07    0.06
   1   5   7    1.09    0.09
  -1   5  -7    1.01    0.11
  -2  -5  -7    2.18    0.14
   2  -5   7    2.15    0.09
  -2   5  -7    2.38    0.15
   2   5   7    2.14    0.12
  -3  -5  -7    1.93    0.15
   3   5   7    1.93    0.12
  -6  -6   7    3.92    0.16
   6  -6  -7    4.01    0.18
   6   6  -7    3.83    0.16
  -6   6   7    3.59    0.27
   5  -6  -7    4.59    0.19
  -5  -6   7    5.01    0.18
   5   6  -7    4.81    0.17
  -5   6   7    4.84    0.28
   5   6  -7    5.03    0.19
  -4  -6   7    0.69    0.09
   4  -6  -7    0.82    0.10
   4   6  -7    0.94    0.10
  -4   6   7    0.86    0.16
   4   6  -7    0.82    0.09
   3  -6  -7    0.94    0.10
  -3  -6   7    0.88    0.09
  -3   6   7    0.93    0.08
   3   6  -7    0.86    0.10
  -3   6   7    0.94    0.16
   3   6  -7    0.84    0.08
  -2  -6   7    1.47    0.08
   2  -6  -7    1.48    0.11
   2  -6  -7    1.62    0.13
  -2  -6   7    1.72    0.11
  -2   6   7    1.49    0.09
   2   6  -7    1.90    0.12
   1  -6  -7    0.44    0.09
  -1  -6   7    0.36    0.07
   1  -6  -7    0.49    0.08
  -1  -6   7    0.40    0.05
  -1   6   7    0.49    0.07
   1   6  -7    0.45    0.09
   0  -6  -7    0.67    0.10
   0  -6   7    0.58    0.05
   0  -6   7    0.74    0.08
   0   6   7    0.61    0.07
   0   6  -7    0.72    0.10
   1  -6   7    2.61    0.09
  -1  -6  -7    2.36    0.14
  -1   6  -7    2.53    0.16
   1   6   7    2.57    0.12
   2  -6   7    0.71    0.06
  -2  -6  -7    0.62    0.11
   2   6   7    0.76    0.09
  -2   6  -7    0.71    0.11
   5  -7  -7    4.82    0.19
  -5  -7   7    4.29    0.17
  -5   7   7    4.69    0.29
   5   7  -7    4.95    0.18
   4  -7  -7    0.07    0.07
  -4  -7   7    0.07    0.07
  -4   7   7    0.11    0.14
   4   7  -7    0.18    0.07
   4   7  -7   -0.06    0.07
   3  -7  -7    1.20    0.11
  -3  -7   7    0.93    0.10
  -3   7   7    1.23    0.18
   3   7  -7    1.10    0.09
   3   7  -7    0.88    0.10
  -2  -7   7    1.75    0.09
  -2  -7   7    1.99    0.12
   2  -7  -7    1.76    0.14
   2  -7  -7    2.10    0.13
   2   7  -7    1.83    0.13
  -2   7   7    1.63    0.09
   1  -7  -7    6.27    0.19
  -1  -7   7    5.98    0.15
  -1  -7   7    5.90    0.18
   1  -7  -7    6.29    0.23
   1   7  -7    5.86    0.21
  -1   7   7    6.44    0.18
   0  -7  -7    2.09    0.14
   0  -7   7    1.77    0.08
   0   7  -7    2.43    0.15
   0   7   7    1.96    0.11
  -1  -7  -7    2.59    0.16
   1  -7   7    2.64    0.10
  -1   7  -7    2.22    0.15
   1   7   7    2.53    0.13
  -2  -7  -7   -0.02    0.07
   2  -7   7    0.05    0.04
  -2   7  -7    0.03    0.09
   2   7   7   -0.08    0.06
   5  -8  -7    2.09    0.15
  -5  -8   7    2.05    0.13
   5   8  -7    2.42    0.14
  -5   8   7    2.23    0.24
   4  -8  -7    0.09    0.08
  -4  -8   7    0.11    0.07
   4   8  -7    0.03    0.07
  -4   8   7    0.23    0.14
   4   8  -7    0.16    0.08
   3  -8  -7    0.34    0.08
  -3  -8   7    0.44    0.08
  -3   8   7    0.54    0.15
   3   8  -7    0.29    0.09
   3   8  -7    0.36    0.08
  -2  -8   7    1.74    0.12
   2  -8  -7    1.51    0.12
  -2  -8   7    1.56    0.09
  -2   8   7    1.51    0.10
   2   8  -7    1.48    0.13
  -1  -8   7    3.61    0.12
  -1  -8   7    3.59    0.15
   1  -8  -7    3.58    0.18
   1  -8  -7    3.86    0.16
  -1   8   7    3.46    0.14
   1   8  -7    3.54    0.18
   0  -8  -7    4.27    0.19
   0  -8   7    4.45    0.13
   0   8  -7    4.44    0.20
   0   8   7    4.65    0.16
   1  -8   7    1.61    0.09
  -1  -8  -7    1.51    0.14
  -1   8  -7    1.77    0.15
   1   8   7    1.62    0.11
  -4  -9   7    0.01    0.07
   4  -9  -7    0.13    0.08
   4   9  -7    0.06    0.07
  -4   9   7   -0.03    0.14
   4   9  -7    0.08    0.08
   3  -9  -7    0.18    0.08
  -3  -9   7    0.11    0.08
   3   9  -7    0.21    0.07
  -3   9   7    0.35    0.15
   3   9  -7    0.12    0.09
   2  -9  -7    3.02    0.15
  -2  -9   7    3.23    0.12
  -2  -9   7    3.31    0.15
  -2   9   7    3.07    0.24
   2   9  -7    2.92    0.17
   1  -9  -7    1.48    0.14
  -1  -9   7    1.69    0.09
   1   9  -7    1.63    0.15
  -1   9   7    1.70    0.11
   0  -9   7    0.68    0.07
   0  -9  -7    0.63    0.11
   0   9  -7    0.46    0.11
   0   9   7    0.56    0.08
  -2 -10   7    0.35    0.06
   2 -10  -7    0.49    0.09
  -2 -10   7    0.38    0.09
  -2  10   7    0.40    0.16
   2  10  -7    0.42    0.10
  -1 -10   7    4.47    0.15
  -1  10   7    4.97    0.17
   1  10  -7    4.96    0.22
   7   0  -8    0.12    0.08
   6   0  -8    0.62    0.10
  -6   0   8    0.64    0.09
   5   0  -8    1.91    0.12
  -5   0   8    1.77    0.11
   4   0  -8    1.29    0.11
  -4   0   8    1.40    0.11
  -3   0   8    2.13    0.11
   3   0  -8    2.03    0.12
  -2   0   8    4.23    0.15
   2   0  -8    4.74    0.17
  -1   0   8    0.11    0.06
   1   0  -8   -0.07    0.06
   0   0  -8    0.01    0.06
   0   0   8    0.06    0.06
  -1   0  -8    6.18    0.20
   1   0   8    6.25    0.18
   2   0   8    1.05    0.10
  -6  -1   8    0.41    0.08
   6  -1  -8    0.33    0.09
   6   1  -8    0.31    0.08
  -5  -1   8    0.13    0.07
   5  -1  -8    0.04    0.07
   5   1  -8    0.10    0.07
  -5   1   8    0.07    0.07
   4  -1  -8    3.80    0.16
  -4  -1   8    4.04    0.15
   4   1  -8    3.89    0.17
  -4   1   8    3.88    0.14
   3  -1  -8    9.62    0.26
  -3  -1   8    9.50    0.23
   3   1  -8    9.10    0.25
  -3   1   8    9.52    0.23
  -2  -1   8   14.23    0.30
   2  -1  -8   13.94    0.32
   2   1  -8   13.55    0.32
  -2   1   8   14.22    0.30
   1  -1  -8    0.84    0.09
  -1  -1   8    0.99    0.09
   1   1  -8    0.81    0.10
  -1   1   8    0.78    0.08
   0  -1  -8    0.13    0.07
   0  -1   8    0.15    0.06
   0  -1  -8    0.07    0.07
   0   1   8    0.13    0.06
   0   1  -8    0.16    0.07
   1  -1   8    0.18    0.07
  -1  -1  -8    0.19    0.08
  -1   1  -8    0.21    0.07
   1   1   8    0.12    0.07
  -2  -1  -8    1.43    0.13
   2  -1   8    1.74    0.11
   2   1   8    1.67    0.11
   6  -2  -8    0.17    0.08
  -6  -2   8    0.17    0.08
   6   2  -8    0.19    0.08
   5  -2  -8    0.48    0.09
  -5  -2   8    0.39    0.08
  -5   2   8    0.39    0.07
   5   2  -8    0.55    0.09
   4  -2  -8    6.61    0.21
  -4  -2   8    6.33    0.19
   4   2  -8    6.65    0.21
  -4   2   8    6.48    0.19
   3  -2  -8    3.43    0.16
  -3  -2   8    3.79    0.14
  -3   2   8    3.83    0.14
  -3   2   8    4.43    0.24
   3   2  -8    3.63    0.16
  -2  -2   8    0.60    0.08
   2  -2  -8    0.76    0.09
   2  -2  -8    0.49    0.09
   2   2  -8    0.65    0.09
  -2   2   8    0.52    0.07
  -1  -2   8    5.08    0.17
   1  -2  -8    5.31    0.19
   1  -2  -8    5.24    0.18
  -1   2   8    5.27    0.17
   1   2  -8    5.51    0.19
   0  -2  -8    1.42    0.12
   0  -2   8    1.32    0.10
   0  -2  -8    1.43    0.11
   0   2   8    1.38    0.09
   0   2  -8    1.56    0.12
   1  -2   8    0.17    0.07
  -1  -2  -8    0.21    0.08
  -1   2  -8    0.28    0.07
   1   2   8    0.23    0.07
   2  -2   8    3.27    0.13
  -2  -2  -8    3.06    0.17
   2   2   8    2.94    0.14
  -6  -3   8    0.15    0.07
   6  -3  -8    0.26    0.08
   6   3  -8    0.05    0.08
  -6   3   8    0.14    0.13
   5  -3  -8    1.20    0.12
  -5  -3   8    1.15    0.11
   5   3  -8    1.31    0.12
  -5   3   8    1.34    0.10
  -5   3   8    1.23    0.17
  -4  -3   8    0.39    0.08
   4  -3  -8    0.40    0.08
   4   3  -8    0.42    0.08
  -4   3   8    0.62    0.14
  -4   3   8    0.43    0.07
  -3  -3   8    9.16    0.24
   3  -3  -8    9.49    0.26
  -3   3   8    9.93    0.34
   3   3  -8    9.65    0.26
  -3   3   8    9.72    0.23
  -2  -3   8    1.41    0.10
   2  -3  -8    1.21    0.11
   2  -3  -8    1.20    0.11
   2   3  -8    1.14    0.10
  -2   3   8    1.41    0.10
   1  -3  -8    6.31    0.21
   1  -3  -8    6.00    0.19
  -1  -3   8    6.09    0.18
   1   3  -8    5.55    0.20
  -1   3   8    5.97    0.17
   0  -3  -8    1.94    0.12
   0  -3  -8    1.84    0.13
   0  -3   8    1.71    0.11
   0   3   8    1.59    0.10
   0   3  -8    1.56    0.12
   1  -3   8    2.81    0.13
  -1  -3  -8    2.97    0.16
   1   3   8    2.68    0.13
  -1   3  -8    2.75    0.15
  -2  -3  -8    1.59    0.14
   2   3   8    1.51    0.11
   6  -4  -8    4.05    0.18
  -6  -4   8    4.23    0.18
  -6   4   8    4.18    0.25
  -5  -4   8    0.89    0.10
   5  -4  -8    1.04    0.11
   5   4  -8    1.00    0.11
  -5   4   8    0.95    0.16
  -4  -4   8    0.82    0.09
   4  -4  -8    0.79    0.10
  -4   4   8    0.79    0.09
  -4   4   8    0.84    0.15
   4   4  -8    0.72    0.09
   3  -4  -8    1.49    0.12
  -3  -4   8    1.77    0.12
  -3   4   8    1.41    0.10
   3   4  -8    1.63    0.13
  -3   4   8    2.10    0.20
  -2  -4   8    4.32    0.16
   2  -4  -8    4.51    0.19
   2  -4  -8    4.37    0.17
   2   4  -8    4.46    0.17
  -2   4   8    4.58    0.15
   1  -4  -8    3.15    0.14
  -1  -4   8    3.21    0.14
   1  -4  -8    3.05    0.15
   1   4  -8    3.11    0.16
  -1   4   8    3.49    0.14
   0  -4  -8    2.52    0.15
   0  -4   8    2.49    0.12
   0   4  -8    2.39    0.14
   0   4   8    2.43    0.12
  -1  -4  -8    3.26    0.17
   1  -4   8    3.41    0.14
   1   4   8    3.21    0.14
  -1   4  -8    3.49    0.17
  -2  -4  -8    3.05    0.17
  -2   4  -8    3.17    0.17
   2   4   8    3.14    0.15
   6  -5  -8    3.37    0.18
  -6  -5   8    3.51    0.17
  -6   5   8    3.44    0.25
   5  -5  -8    1.03    0.11
  -5  -5   8    1.10    0.11
   5   5  -8    0.92    0.11
  -5   5   8    1.16    0.17
   4  -5  -8    3.36    0.16
  -4  -5   8    3.65    0.15
  -4   5   8    3.14    0.25
   4   5  -8    4.08    0.18
  -4   5   8    3.93    0.14
  -3  -5   8    1.03    0.10
   3  -5  -8    1.04    0.11
  -3   5   8    1.27    0.18
   3   5  -8    0.95    0.10
  -3   5   8    1.01    0.09
   2  -5  -8    2.64    0.14
   2  -5  -8    2.42    0.14
  -2  -5   8    2.39    0.13
   2   5  -8    2.37    0.14
  -2   5   8    2.26    0.11
   1  -5  -8    2.56    0.13
   1  -5  -8    2.44    0.15
  -1  -5   8    2.62    0.13
  -1   5   8    2.39    0.12
   1   5  -8    2.81    0.15
   0  -5  -8    7.09    0.24
   0  -5   8    6.77    0.20
   0   5  -8    6.99    0.23
   0   5   8    7.05    0.20
  -1  -5  -8    0.70    0.11
   1   5   8    0.57    0.08
  -1   5  -8    0.52    0.10
  -5  -6   8    1.99    0.13
   5  -6  -8    1.69    0.14
   5   6  -8    2.24    0.15
  -5   6   8    2.13    0.23
   4  -6  -8    1.43    0.12
  -4  -6   8    1.19    0.11
  -4   6   8    1.26    0.19
   4   6  -8    1.38    0.12
  -3  -6   8    0.41    0.09
   3  -6  -8    0.42    0.09
  -3   6   8    0.41    0.07
  -3   6   8    0.60    0.15
   3   6  -8    0.49    0.09
  -2  -6   8    1.29    0.11
   2  -6  -8    1.25    0.12
   2  -6  -8    1.25    0.11
  -2   6   8    1.35    0.10
   2   6  -8    1.22    0.12
   1  -6  -8    2.78    0.17
  -1  -6   8    3.20    0.14
   1  -6  -8    2.86    0.14
  -1   6   8    3.27    0.14
   1   6  -8    3.02    0.16
   0  -6  -8    2.41    0.15
   0  -6   8    2.10    0.12
   0   6  -8    2.33    0.15
   0   6   8    2.22    0.12
  -1  -6  -8    0.40    0.10
  -1   6  -8    0.39    0.10
   1   6   8    0.45    0.08
  -5   7   8    4.42    0.28
   4  -7  -8    0.51    0.10
  -4  -7   8    0.27    0.09
   4   7  -8    0.38    0.09
  -4   7   8   -0.25    0.14
   3  -7  -8    0.37    0.09
  -3  -7   8    0.31    0.08
   3   7  -8    0.47    0.09
  -3   7   8    0.50    0.16
   2  -7  -8    0.22    0.08
   2  -7  -8    0.22    0.10
  -2  -7   8    0.14    0.07
   2   7  -8    0.25    0.09
  -2   7   8    0.13    0.06
   1  -7  -8    1.04    0.12
  -1  -7   8    1.16    0.11
  -1   7   8    1.02    0.09
   1   7  -8    1.18    0.13
   0  -7  -8    6.56    0.25
   0   7   8    6.85    0.20
   0   7  -8    6.91    0.25
   4  -8  -8    0.12    0.08
   4   8  -8   -0.03    0.07
  -4   8   8   -0.22    0.14
   4   8  -8    0.13    0.09
   3  -8  -8    0.24    0.09
  -3  -8   8    0.18    0.08
   3   8  -8    0.28    0.08
   3   8  -8    0.29    0.09
  -3   8   8    0.41    0.16
  -2  -8   8    1.48    0.12
  -2  -8   8    1.57    0.10
   2  -8  -8    1.40    0.12
   2   8  -8    1.26    0.13
  -2   8   8    1.57    0.11
  -1  -8   8    1.44    0.12
   1  -8  -8    1.63    0.15
  -1   8   8    1.62    0.12
   1   8  -8    1.64    0.14
   6   0  -9   13.91    0.35
  -6   0   9   14.05    0.33
   5   0  -9    0.27    0.09
  -5   0   9    0.23    0.08
   4   0  -9   -0.01    0.07
  -4   0   9    0.04    0.07
   3   0  -9    0.18    0.08
  -3   0   9    0.11    0.06
   2   0  -9    0.02    0.07
  -2   0   9    0.12    0.07
   1   0  -9    0.02    0.07
  -1   0   9   -0.02    0.06
   0   0  -9    3.30    0.15
   0   0   9    3.31    0.14
   1   0   9    0.13    0.07
  -6  -1   9    0.09    0.08
   6  -1  -9    0.03    0.08
  -6   1   9    0.19    0.08
   6   1  -9    0.01    0.08
  -5  -1   9    1.22    0.11
   5  -1  -9    1.26    0.12
  -5   1   9    1.15    0.10
   5   1  -9    1.25    0.12
  -4  -1   9    3.62    0.15
   4  -1  -9    3.47    0.17
  -4   1   9    3.55    0.15
   4   1  -9    3.60    0.17
  -3  -1   9    0.79    0.09
   3  -1  -9    0.74    0.10
   3   1  -9    0.71    0.10
  -3   1   9    0.66    0.09
  -2  -1   9    0.49    0.08
   2  -1  -9    0.62    0.09
   2   1  -9    0.60    0.10
  -2   1   9    0.63    0.09
  -1  -1   9    0.08    0.06
   1  -1  -9    0.27    0.08
  -1   1   9    0.14    0.06
   1   1  -9    0.31    0.08
   0  -1  -9    0.52    0.09
   0  -1   9    0.55    0.09
   0   1  -9    0.47    0.09
   0   1   9    0.41    0.08
   1  -1   9    0.12    0.07
   1   1   9    0.15    0.07
   5  -2  -9    5.65    0.21
  -5  -2   9    5.74    0.20
  -5   2   9    5.89    0.19
   5   2  -9    6.27    0.22
   4  -2  -9    0.15    0.08
  -4  -2   9    0.38    0.08
  -4   2   9    0.27    0.08
   4   2  -9    0.28    0.08
  -3  -2   9    0.60    0.09
   3  -2  -9    0.69    0.10
  -3   2   9    0.58    0.09
   3   2  -9    0.78    0.10
  -2  -2   9    0.12    0.07
   2  -2  -9   -0.04    0.07
   2   2  -9    0.02    0.07
  -2   2   9    0.04    0.07
   1  -2  -9    4.01    0.16
  -1  -2   9    4.02    0.16
   1   2  -9    4.02    0.18
  -1   2   9    4.05    0.16
   0  -2  -9    0.14    0.07
   0  -2   9   -0.14    0.06
   0   2   9    0.02    0.07
   0   2  -9    0.10    0.08
   1  -2   9    0.26    0.07
  -1   2  -9    0.32    0.09
   1   2   9    0.21    0.07
  -5  -3   9    3.65    0.16
   5  -3  -9    3.64    0.17
  -5   3   9    3.82    0.15
   5   3  -9    4.00    0.19
   4  -3  -9    1.44    0.13
  -4  -3   9    1.76    0.13
  -4   3   9    1.57    0.11
   4   3  -9    1.59    0.13
  -3  -3   9    0.11    0.07
   3  -3  -9    0.09    0.07
  -3   3   9    0.05    0.06
   3   3  -9    0.03    0.07
   2  -3  -9    0.35    0.09
  -2  -3   9    0.23    0.08
   2  -3  -9    0.30    0.08
   2   3  -9    0.33    0.09
  -2   3   9    0.30    0.07
   1  -3  -9    0.91    0.11
  -1  -3   9    1.14    0.11
   1  -3  -9    1.04    0.11
   1   3  -9    1.06    0.12
  -1   3   9    0.86    0.09
   0  -3   9    0.02    0.07
   0  -3  -9    0.02    0.08
   0   3  -9    0.16    0.08
   0   3   9    0.12    0.07
  -5  -4   9    0.13    0.08
   5  -4  -9    0.17    0.08
   5   4  -9    0.06    0.08
  -4  -4   9    0.98    0.11
   4  -4  -9    0.88    0.11
  -4   4   9    0.88    0.10
   4   4  -9    1.05    0.12
  -4   4   9    1.00    0.18
  -3  -4   9    1.11    0.11
   3  -4  -9    0.98    0.11
  -3   4   9    1.05    0.17
  -3   4   9    1.19    0.10
   3   4  -9    0.98    0.11
   2  -4  -9    0.77    0.10
   2  -4  -9    0.86    0.11
  -2  -4   9    0.84    0.10
  -2   4   9    0.94    0.09
   2   4  -9    0.92    0.11
   1  -4  -9    0.46    0.09
  -1  -4   9    0.47    0.09
   1  -4  -9    0.39    0.10
   1   4  -9    0.38    0.09
  -1   4   9    0.46    0.08
   0  -4   9    1.96    0.13
   0  -4  -9    1.93    0.14
   0   4  -9    2.20    0.15
   0   4   9    1.84    0.11
   4  -5  -9    2.27    0.14
  -4  -5   9    2.06    0.13
  -4   5   9    2.16    0.13
   4   5  -9    2.06    0.14
  -4   5   9    1.73    0.21
   3  -5  -9    0.66    0.10
  -3  -5   9    0.63    0.10
  -3   5   9    0.83    0.09
   3   5  -9    0.72    0.11
  -3   5   9    0.80    0.17
   2  -5  -9    3.03    0.16
   2  -5  -9    3.48    0.18
  -2  -5   9    3.50    0.15
  -2   5   9    3.50    0.14
   2   5  -9    3.89    0.17
   1  -5  -9   -0.09    0.08
   1  -5  -9   -0.01    0.07
  -1  -5   9    0.03    0.07
  -1   5   9    0.01    0.07
   1   5  -9   -0.02    0.07
   0  -5  -9    0.28    0.09
   0  -5   9    0.24    0.07
   0   5  -9    0.20    0.09
  -4   6   9    1.68    0.21
   4   6  -9    1.84    0.14
  -3  -6   9    0.58    0.10
   3  -6  -9    0.55    0.10
  -3   6   9    0.63    0.09
  -3   6   9    0.73    0.16
   3   6  -9    0.79    0.11
   2  -6  -9    1.65    0.12
   2  -6  -9    1.93    0.16
  -2  -6   9    1.68    0.12
   2   6  -9    1.73    0.13
  -2   6   9    1.42    0.11
  -1  -6   9    1.29    0.12
   1  -6  -9    1.30    0.14
  -1   6   9    1.33    0.11
   1   6  -9    1.36    0.13
   4   0 -10    0.09    0.08
  -4   0  10    0.04    0.07
   3   0 -10    1.73    0.15
  -3   0  10    1.76    0.12
   2   0 -10    0.10    0.09
  -2   0  10    0.12    0.07
   1   0 -10    0.10    0.08
  -4  -1  10    0.12    0.08
   4  -1 -10    0.25    0.09
  -4   1  10    0.12    0.07
   4   1 -10    0.30    0.09
   3  -1 -10    0.69    0.11
  -3  -1  10    0.64    0.10
  -3   1  10    0.74    0.10
   3   1 -10    0.61    0.10
  -2  -1  10    0.64    0.10
   2  -1 -10    0.60    0.10
   2   1 -10    0.35    0.10
  -2   1  10    0.65    0.09
   1  -1 -10    0.31    0.09
   1   1 -10    0.18    0.09
  -4   2  10    0.04    0.07
   3  -2 -10    0.06    0.08
  -3  -2  10    0.01    0.07
  -3   2  10    0.10    0.08
   3   2 -10    0.04    0.08
   2  -2 -10    1.01    0.12
  -2  -2  10    1.10    0.11
  -2   2  10    0.94    0.10
   2   2 -10    0.79    0.11
   3  -3 -10    0.65    0.11
  -3   3  10    0.39    0.09
   0   0   0    0.00    0.00
;
_shelx_hkl_checksum     7468
_shelx_res_file
;
TITL fuji_ksn_MeObpy_01_01 in P2(1)
CELL 0.71073 6.4235 10.8139 8.0123 90.000 109.462 90.000
ZERR 2.00 0.0011 0.0018 0.0014 0.000 0.002 0.000
LATT -1
SYMM -x, y+1/2, -z
SFAC C  H  N  O
UNIT 24  24  4  4
L.S. 8
ACTA
BOND $H
FMAP 2
PLAN 1
HTAB C7 N1
HTAB C4 N2
HTAB C11 N1_$1
HTAB C12 N2_$2
EQIV $1 x,y,1+z
EQIV $2 x,y,-1+z
SIZE 0.050 0.073 0.240
mpla 6 N2 C6 C7 C8 C9 C10 O2 C12
mpla 6 N1 C1 C2 C3 C4 C5 O1 C11
CONF
TEMP -73.000
WGHT    0.038000    0.164200
FVAR       0.35131
C1    1   -0.148603    0.446238    0.087485    11.00000    0.02498    0.02845 =
         0.02560   -0.00293    0.00686   -0.00483
AFIX  43
H1    2   -0.253395    0.403070   -0.006758    11.00000   -1.20000
AFIX   0
C2    1   -0.172742    0.440045    0.252785    11.00000    0.02522    0.02741 =
         0.02919   -0.00232    0.01181   -0.00486
AFIX  43
H2    2   -0.289221    0.393978    0.271071    11.00000   -1.20000
AFIX   0
C3    1   -0.020433    0.503652    0.391049    11.00000    0.02559    0.02218 =
         0.02270    0.00020    0.01048    0.00273
C4    1    0.148703    0.569150    0.357081    11.00000    0.02240    0.02250 =
         0.02419   -0.00072    0.00546   -0.00033
AFIX  43
H4    2    0.255586    0.612952    0.449160    11.00000   -1.20000
AFIX   0
C5    1    0.157707    0.569050    0.186369    11.00000    0.02099    0.02079 =
         0.02482    0.00137    0.00821    0.00153
C6    1    0.335851    0.636756    0.142437    11.00000    0.02008    0.01959 =
         0.02522    0.00166    0.00715    0.00194
C7    1    0.354733    0.626252   -0.024125    11.00000    0.02293    0.02337 =
         0.02498   -0.00161    0.00767   -0.00116
AFIX  43
H7    2    0.253854    0.576754   -0.112559    11.00000   -1.20000
AFIX   0
C8    1    0.524019    0.689430   -0.059929    11.00000    0.02386    0.02395 =
         0.02353    0.00243    0.00905    0.00231
C9    1    0.666350    0.762703    0.071578    11.00000    0.02445    0.02793 =
         0.02955    0.00181    0.01124   -0.00403
AFIX  43
H9    2    0.782325    0.808122    0.051416    11.00000   -1.20000
AFIX   0
C10   1    0.631943    0.766754    0.233744    11.00000    0.02667    0.03375 =
         0.02670   -0.00465    0.00707   -0.00740
AFIX  43
H10   2    0.729277    0.816624    0.323889    11.00000   -1.20000
AFIX   0
C11   1   -0.193945    0.439182    0.597362    11.00000    0.03973    0.04430 =
         0.02924   -0.00296    0.02005   -0.01195
AFIX 137
H11A  2   -0.338049    0.471919    0.525067    11.00000   -1.50000
H11B  2   -0.176483    0.448244    0.723007    11.00000   -1.50000
H11C  2   -0.184567    0.351488    0.569839    11.00000   -1.50000
AFIX   0
C12   1    0.711014    0.734840   -0.265281    11.00000    0.03449    0.03696 =
         0.02873    0.00065    0.01582   -0.00633
AFIX 137
H12A  2    0.700887    0.824394   -0.250878    11.00000   -1.50000
H12B  2    0.700501    0.716430   -0.387587    11.00000   -1.50000
H12C  2    0.852643    0.704780   -0.184403    11.00000   -1.50000
AFIX   0
N1    3    0.009957    0.507949    0.050339    11.00000    0.02409    0.02653 =
         0.02291   -0.00034    0.00813   -0.00146
N2    3    0.472864    0.706122    0.273243    11.00000    0.02567    0.03209 =
         0.02517   -0.00140    0.00908   -0.00403
O1    4   -0.022115    0.506430    0.559515    11.00000    0.03330    0.03618 =
         0.02545   -0.00248    0.01372   -0.00849
O2    4    0.533695    0.674628   -0.225675    11.00000    0.03252    0.03660 =
         0.02559   -0.00415    0.01436   -0.00945
HKLF 4 1 1 0 0 0 1 0 0 0 1
REM  fuji_ksn_MeObpy_01_01 in P2(1)
REM R1 =  0.0325 for    2155 Fo > 4sig(Fo)  and  0.0353 for all    2301 data
REM    147 parameters refined using      1 restraints
END
WGHT      0.0426      0.1124
REM Highest difference peak  0.200,  deepest hole -0.163,  1-sigma level  0.038
Q1    1   0.2501  0.5953  0.1696  11.00000  0.05    0.20
;
_shelx_res_checksum     48974
_shelxl_version_number        2.014
