# Supplementary material for: Crystal structure of 4,4′-dimeth­oxy-2,2′-bi­pyridine
Source: Acta Crystallogr E Crystallogr Commun. 2015 Jul 31;71(Pt 8):o623–4. doi: 10.1107/S2056989015013985 (PMC4571430; doi:10.1107/S2056989015013985)
Supplement: Supplementary file 2 [file e-71-0o623-Isup2.hkl]

data_I                                                                          
_shelx_title ' fuji_ksn_MeObpy_01_01 in P2(1)'                                  
_shelx_refln_list_code          4                                               
_shelx_F_calc_maximum       90.85                                               
_exptl_crystal_F_000       228.00                                               
_reflns_d_resolution_high  0.7803                                               
                                                                                
loop_                                                                           
 _space_group_symop_operation_xyz                                               
 'x, y, z'                                                                      
 '-x, y+1/2, -z'                                                                
                                                                                
_cell_length_a     6.4235                                                       
_cell_length_b    10.8139                                                       
_cell_length_c     8.0123                                                       
_cell_angle_alpha  90.000                                                       
_cell_angle_beta  109.462                                                       
_cell_angle_gamma  90.000                                                       
                                                                                
_shelx_F_squared_multiplier     1.000                                           
                                                                                
loop_                                                                           
 _refln_index_h                                                                 
 _refln_index_k                                                                 
 _refln_index_l                                                                 
 _refln_F_squared_calc                                                          
 _refln_F_squared_meas                                                          
 _refln_F_squared_sigma                                                         
 _refln_observed_status                                                         
   1 -13   0         83.08         85.65         1.86 o                         
   2 -13   0          0.30          0.14         0.31 o                         
   0 -12   0         44.08         49.99         1.30 o                         
   1 -12   0         42.80         44.24         1.22 o                         
   2 -12   0         44.32         47.81         1.13 o                         
   3 -12   0         10.45         14.22         0.58 o                         
   1 -11   0         13.13         13.60         0.40 o                         
   2 -11   0        197.98        199.89         2.46 o                         
   3 -11   0         27.81         29.32         0.70 o                         
   4 -11   0         37.84         34.14         0.82 o                         
   0 -10   0          0.89          1.58         0.23 o                         
   1 -10   0         22.53         20.89         0.45 o                         
   2 -10   0        236.40        241.76         2.83 o                         
   3 -10   0         69.04         70.29         1.62 o                         
   4 -10   0        130.40        121.85         1.71 o                         
   5 -10   0          3.60          3.35         0.39 o                         
   1  -9   0         45.22         46.33         0.58 o                         
   2  -9   0         60.39         58.61         0.80 o                         
   3  -9   0          8.92         21.77         2.51 o                         
   4  -9   0         27.51         26.15         0.64 o                         
   5  -9   0         10.10          9.71         0.46 o                         
   0  -8   0          4.72          5.43         0.29 o                         
   1  -8   0         30.05         27.95         0.38 o                         
   2  -8   0         29.82         29.57         0.45 o                         
   3  -8   0       1187.34       1152.66        11.44 o                         
   4  -8   0          8.53         16.16         0.55 o                         
   5  -8   0         14.75         14.09         0.51 o                         
   6  -8   0          1.13          0.83         0.33 o                         
   1  -7   0         51.21         52.87         0.47 o                         
   2  -7   0         20.74         22.99         0.39 o                         
   3  -7   0         57.34         54.75         0.67 o                         
   4  -7   0          3.29          4.22         0.28 o                         
   5  -7   0         48.20         47.70         1.18 o                         
   6  -7   0          1.37          1.65         0.43 o                         
   0  -6   0         11.77         19.18         0.50 o                         
   1  -6   0          8.97          9.96         0.19 o                         
   2  -6   0       1259.00       1259.93        12.68 o                         
   3  -6   0        183.46        204.69         3.01 o                         
   4  -6   0        482.55        472.25         5.75 o                         
   5  -6   0         33.11         32.32         0.66 o                         
   6  -6   0          4.24          5.11         0.35 o                         
   1  -5   0         58.36         64.93         0.51 o                         
   2  -5   0        836.88        858.02         6.53 o                         
   3  -5   0         22.11         22.39         0.47 o                         
   4  -5   0        450.15        436.49         3.53 o                         
   5  -5   0          3.21          3.02         0.25 o                         
   6  -5   0         26.27         25.17         0.59 o                         
   7  -5   0         16.17         16.96         0.74 o                         
   0  -4   0       1632.92       1625.63        12.41 o                         
   1  -4   0       1034.18       1047.08         7.10 o                         
   2  -4   0        441.14        453.81         3.53 o                         
   3  -4   0        547.71        536.26         4.19 o                         
   4  -4   0        231.33        211.32         1.85 o                         
   5  -4   0         52.12         51.18         0.86 o                         
   6  -4   0         24.39         25.85         0.61 o                         
   7  -4   0         24.23         24.54         0.87 o                         
   1  -3   0       4729.36       4507.87        39.43 o                         
   2  -3   0         22.06         21.62         0.33 o                         
   3  -3   0          3.97          2.73         0.17 o                         
   4  -3   0         73.40         72.54         0.78 o                         
   5  -3   0        303.91        305.17         2.60 o                         
   6  -3   0         60.32         63.13         0.97 o                         
   7  -3   0         29.71         31.34         1.34 o                         
   0  -2   0       1501.30       1533.16        15.46 o                         
   1  -2   0       8254.11       7395.71        64.15 o                         
   2  -2   0        432.94        429.22         3.29 o                         
   3  -2   0          1.17          1.04         0.10 o                         
   4  -2   0          7.83          8.05         0.28 o                         
   5  -2   0        357.22        345.52         3.33 o                         
   6  -2   0         61.72         60.95         1.24 o                         
   7  -2   0         78.54         82.39         1.82 o                         
   1  -1   0         17.41         12.88         0.29 o                         
   2  -1   0        792.55        766.00         6.84 o                         
   3  -1   0          1.24          1.77         0.15 o                         
   4  -1   0         63.89         64.31         0.71 o                         
   5  -1   0        112.22        105.95         1.39 o                         
   6  -1   0          7.83          7.45         0.55 o                         
   7  -1   0          9.42          9.00         0.63 o                         
   1   0   0          0.25          0.13         0.12 o                         
   2   0   0         87.22        104.43         1.10 o                         
   3   0   0          0.21         -0.10         0.10 o                         
   4   0   0         38.19         29.77         0.42 o                         
   5   0   0         10.32          9.45         0.55 o                         
   6   0   0        536.69        552.66         6.59 o                         
   7   0   0          7.68          8.58         1.34 o                         
   1   1   0         17.40         12.67         0.43 o                         
   2   1   0        792.62        774.89         5.86 o                         
   3   1   0          1.24          1.81         0.12 o                         
   4   1   0         63.86         64.77         1.20 o                         
   5   1   0        112.25        104.91         1.94 o                         
   6   1   0          7.84          7.64         0.56 o                         
   7   1   0          9.39          9.73         0.69 o                         
   1   2   0       8254.39       7865.14       121.51 o                         
   2   2   0        432.99        428.84         4.81 o                         
   3   2   0          1.21          0.72         0.28 o                         
   4   2   0          7.82          7.15         0.48 o                         
   5   2   0        357.16        353.77         6.56 o                         
   6   2   0         61.74         60.31         1.62 o                         
   7   2   0         78.53         81.59         1.66 o                         
   1   3   0       4729.37       4593.21        48.63 o                         
   2   3   0         21.99         21.00         0.53 o                         
   3   3   0          3.97          2.61         0.34 o                         
   4   3   0         73.43         70.96         1.24 o                         
   5   3   0        303.89        311.63         3.95 o                         
   6   3   0         60.34         63.47         1.50 o                         
   7   3   0         29.71         31.92         1.03 o                         
   1   4   0       1034.24       1078.80        44.04 o                         
   2   4   0        441.27        457.76         4.17 o                         
   3   4   0        547.81        538.46         6.15 o                         
   4   4   0        231.30        215.88         2.84 o                         
   5   4   0         52.12         51.38         1.14 o                         
   6   4   0         24.36         24.65         0.88 o                         
   7   4   0         24.24         23.78         1.62 o                         
   1   5   0         58.35         62.74         1.08 o                         
   2   5   0        836.84        854.89         7.68 o                         
   3   5   0         22.13         21.65         0.81 o                         
   4   5   0        450.18        439.48         5.25 o                         
   5   5   0          3.21          3.60         0.48 o                         
   6   5   0         26.30         25.89         0.91 o                         
   7   5   0         16.17         17.61         0.90 o                         
   1   6   0          8.98          8.98         0.48 o                         
   2   6   0       1259.17       1229.12        11.09 o                         
   3   6   0        183.44        216.27         5.43 o                         
   4   6   0        482.71        471.03         5.67 o                         
   5   6   0         33.07         33.39         0.96 o                         
   6   6   0          4.21          4.48         0.57 o                         
   1   7   0         51.18         52.38         1.08 o                         
   2   7   0         20.75         22.34         1.05 o                         
   3   7   0         57.28         53.14         1.12 o                         
   4   7   0          3.28          4.46         0.49 o                         
   5   7   0         48.25         48.26         3.20 o                         
   6   7   0          1.37          0.66         0.39 o                         
   0   8   0          4.75          7.21         0.81 o                         
   1   8   0         29.99         29.14         1.74 o                         
   2   8   0         29.81         30.07         0.79 o                         
   3   8   0       1187.53       1162.39        12.88 o                         
   5   8   0         14.79         14.91         0.93 o                         
   6   8   0          1.14          1.36         0.43 o                         
   1   9   0         45.22         42.99         1.12 o                         
   2   9   0         60.44         58.60         1.21 o                         
   4   9   0         27.47         27.15         0.94 o                         
   5   9   0         10.10          9.51         0.61 o                         
   0  10   0          0.90          0.49         0.65 o                         
   1  10   0         22.55         20.51         1.99 o                         
   2  10   0        236.37        243.55         3.29 o                         
   3  10   0         69.07         70.80         1.48 o                         
   4  10   0        130.46        121.20         1.83 o                         
   5  10   0          3.60          4.08         0.54 o                         
   1  11   0         13.15         13.21         1.22 o                         
   2  11   0        198.02        198.07         2.88 o                         
   3  11   0         27.83         28.69         1.54 o                         
   4  11   0         37.81         36.97         1.78 o                         
   0  12   0         44.14         54.77         2.11 o                         
   1  12   0         42.78         48.29         2.03 o                         
   2  12   0         44.36         44.81         1.23 o                         
   3  12   0         10.44         17.83         1.86 o                         
   1  13   0         83.10         87.75         1.73 o                         
   2  13   0          0.30          1.12         0.54 o                         
  -2 -13   1         18.15         21.23         0.97 o                         
  -1 -13   1         34.07         34.44         1.13 o                         
   0 -13   1         12.40         13.21         0.73 o                         
   1 -13   1         19.85         22.36         0.89 o                         
   2 -13   1          3.56          4.48         0.43 o                         
  -4 -12   1          0.49          0.08         0.49 o                         
  -3 -12   1          5.76          4.77         0.33 o                         
  -2 -12   1          4.83          4.81         0.37 o                         
  -1 -12   1         66.64         70.80         1.12 o                         
   0 -12   1         18.44         18.61         0.57 o                         
   1 -12   1         31.24         31.95         0.77 o                         
   2 -12   1         17.33         17.88         0.62 o                         
   3 -12   1          3.45          3.79         0.39 o                         
  -4 -11   1          3.55          3.34         0.30 o                         
  -3 -11   1         18.21         19.26         0.50 o                         
  -2 -11   1         79.50         80.99         1.50 o                         
  -1 -11   1         55.24         56.97         0.71 o                         
   0 -11   1          0.52          0.49         0.23 o                         
   1 -11   1          0.86          1.04         0.28 o                         
   2 -11   1         25.81         24.80         0.68 o                         
   3 -11   1         27.25         28.04         0.70 o                         
   4 -11   1         28.78         25.69         0.70 o                         
  -5 -10   1          2.20          1.77         0.29 o                         
  -4 -10   1          8.20          7.58         0.57 o                         
  -3 -10   1          7.36          7.94         0.36 o                         
  -2 -10   1         72.44         74.83         0.95 o                         
  -1 -10   1          7.67          6.63         0.27 o                         
   0 -10   1         12.28         11.56         0.31 o                         
   1 -10   1          5.14          6.02         0.32 o                         
   2 -10   1         28.11         29.37         0.58 o                         
   3 -10   1         48.96         50.15         0.91 o                         
   4 -10   1         85.83         77.14         1.28 o                         
   5 -10   1          0.27         -0.16         0.32 o                         
  -6  -9   1          9.65         11.94         0.46 o                         
  -5  -9   1          0.08         -0.05         0.28 o                         
  -4  -9   1         16.67         15.29         0.48 o                         
  -3  -9   1         23.05         23.40         0.50 o                         
  -2  -9   1         99.07        101.73         1.52 o                         
  -1  -9   1        121.54        119.42         1.13 o                         
   0  -9   1         13.16         15.02         0.27 o                         
   1  -9   1          0.33          0.43         0.52 o                         
   2  -9   1         58.58         57.22         1.13 o                         
   3  -9   1         82.29         78.23         1.86 o                         
   4  -9   1        112.26        104.23         2.22 o                         
   5  -9   1          4.67          4.76         0.39 o                         
  -6  -8   1          9.91         10.58         0.74 o                         
  -5  -8   1          0.02         -0.22         0.22 o                         
  -4  -8   1          1.55          1.39         0.22 o                         
  -3  -8   1         13.81         12.99         0.39 o                         
  -2  -8   1         59.06         59.11         0.75 o                         
  -1  -8   1         85.23         87.56         0.85 o                         
   0  -8   1         15.36         16.06         0.26 o                         
   1  -8   1          4.32          4.09         0.20 o                         
   2  -8   1         66.32         66.47         1.08 o                         
   3  -8   1        104.91        101.66         1.88 o                         
   4  -8   1         82.46         76.16         1.83 o                         
   5  -8   1          2.21          2.14         0.28 o                         
   6  -8   1          0.58          0.44         0.27 o                         
  -6  -7   1         17.40         16.54         0.49 o                         
  -5  -7   1          2.19          1.50         0.24 o                         
  -4  -7   1          1.51          2.06         0.21 o                         
  -3  -7   1         98.91         98.70         1.23 o                         
  -2  -7   1         74.14         69.19         1.27 o                         
  -1  -7   1         83.75         90.14         0.85 o                         
   0  -7   1         62.34         69.36         0.57 o                         
   1  -7   1         29.35         30.23         0.38 o                         
   2  -7   1          3.80          3.40         0.22 o                         
   3  -7   1        414.30        396.68         3.71 o                         
   4  -7   1         54.51         53.11         0.95 o                         
   5  -7   1          2.53          2.27         0.28 o                         
   6  -7   1          4.55          4.24         0.39 o                         
  -7  -6   1         10.71         13.66         0.60 o                         
  -6  -6   1         40.55         37.86         1.23 o                         
  -5  -6   1          0.12          0.24         0.25 o                         
  -4  -6   1          3.34          2.61         0.20 o                         
  -3  -6   1          7.47          7.01         0.29 o                         
  -2  -6   1        155.25        157.98         1.67 o                         
  -1  -6   1        143.47        146.04         1.26 o                         
   0  -6   1         69.31         73.61         0.57 o                         
   1  -6   1        118.41        121.18         0.94 o                         
   2  -6   1         82.98         84.64         0.97 o                         
   3  -6   1        239.07        235.95         3.88 o                         
   4  -6   1        158.34        151.73         1.68 o                         
   5  -6   1          6.11          6.01         0.34 o                         
   6  -6   1          1.14          1.46         0.40 o                         
  -7  -5   1          1.63          1.70         0.32 o                         
  -6  -5   1         44.49         40.99         1.01 o                         
  -5  -5   1         13.44         13.59         0.63 o                         
  -4  -5   1          7.74          7.43         0.28 o                         
  -3  -5   1         56.94         54.49         0.63 o                         
  -2  -5   1          1.80          3.33         0.16 o                         
  -1  -5   1          8.54          9.11         0.33 o                         
   0  -5   1        287.41        294.46         1.87 o                         
   1  -5   1        216.29        226.59         1.60 o                         
   2  -5   1        465.05        470.19         4.21 o                         
   3  -5   1         23.40         26.11         0.48 o                         
   4  -5   1        114.22        113.22         1.31 o                         
   5  -5   1         56.73         54.03         0.84 o                         
   6  -5   1          3.73          4.00         0.47 o                         
  -7  -4   1          5.11          5.40         0.39 o                         
  -6  -4   1         16.95         16.95         0.50 o                         
  -5  -4   1         72.46         69.81         0.81 o                         
  -4  -4   1          0.57          0.32         0.16 o                         
  -3  -4   1        184.18        179.51         1.53 o                         
  -2  -4   1        234.31        248.35         1.99 o                         
  -1  -4   1         65.39         69.38         1.06 o                         
   0  -4   1        177.14        175.89         1.14 o                         
   1  -4   1         19.44         23.84         0.29 o                         
   2  -4   1        823.54        835.85         6.54 o                         
   3  -4   1         61.34         56.82         0.74 o                         
   4  -4   1          4.55          4.13         0.34 o                         
   5  -4   1        213.82        208.24         2.20 o                         
   6  -4   1         10.01         10.43         0.68 o                         
   7  -4   1          7.93          7.70         1.09 o                         
  -7  -3   1          2.29          1.98         0.42 o                         
  -6  -3   1          1.05          1.61         0.27 o                         
  -5  -3   1        106.79        100.70         1.06 o                         
  -4  -3   1         12.84         10.96         0.30 o                         
  -3  -3   1        216.40        227.42         1.89 o                         
  -2  -3   1          9.11         10.20         0.25 o                         
  -1  -3   1         54.80         56.73         0.62 o                         
   0  -3   1        410.05        384.49         2.37 o                         
   1  -3   1        446.45        459.94         3.41 o                         
   2  -3   1        421.87        436.46         3.32 o                         
   3  -3   1          6.53          7.23         0.25 o                         
   4  -3   1         35.04         33.81         0.59 o                         
   5  -3   1        172.86        170.05         2.43 o                         
   6  -3   1          7.93          7.91         0.61 o                         
   7  -3   1         60.49         64.03         1.38 o                         
  -7  -2   1          2.33          2.17         0.48 o                         
  -6  -2   1         19.35         18.41         0.50 o                         
  -5  -2   1         94.84         91.50         0.97 o                         
  -4  -2   1         51.96         51.69         0.63 o                         
  -3  -2   1        194.46        207.29         1.74 o                         
  -2  -2   1         14.84         12.33         0.25 o                         
  -1  -2   1        127.56        124.33         1.53 o                         
   0  -2   1       1015.13        968.86         7.25 o                         
   1  -2   1       1528.26       1508.76        11.23 o                         
   2  -2   1         65.25         62.07         0.58 o                         
   3  -2   1         50.82         48.15         0.53 o                         
   4  -2   1         65.82         64.30         0.86 o                         
   5  -2   1         61.51         61.17         0.89 o                         
   6  -2   1        132.46        131.66         2.27 o                         
   7  -2   1        102.64        102.90         1.83 o                         
  -7  -1   1          1.43          0.47         0.42 o                         
  -6  -1   1          3.51          3.58         0.53 o                         
  -5  -1   1         45.74         44.17         0.71 o                         
  -4  -1   1        470.34        482.57         3.80 o                         
  -3  -1   1        116.81        124.48         1.12 o                         
  -2  -1   1          0.05         -0.15         0.15 o                         
  -1  -1   1         66.47         62.08         0.54 o                         
   0  -1   1        726.87        687.78         5.36 o                         
   1  -1   1        964.41        941.44         7.22 o                         
   2  -1   1        110.08        114.44         0.86 o                         
   3  -1   1         20.18         20.31         0.28 o                         
   4  -1   1         14.72         14.06         0.49 o                         
   5  -1   1         13.90         13.65         0.60 o                         
   6  -1   1        229.55        224.73         3.10 o                         
   7  -1   1         74.51         78.39         1.59 o                         
  -7   0   1          8.51          8.38         1.13 o                         
  -6   0   1         17.72         18.67         1.13 o                         
  -5   0   1          1.63          2.03         0.24 o                         
  -4   0   1        251.67        251.10         2.08 o                         
  -3   0   1         55.38         59.50         0.62 o                         
  -2   0   1          5.59          5.65         0.19 o                         
  -1   0   1        183.82        173.28         1.35 o                         
   0   0   1        559.95        534.12         4.80 o                         
   1   0   1       2069.99       1949.19        14.86 o                         
   2   0   1         14.26         14.36         0.34 o                         
   3   0   1          0.19          0.07         0.14 o                         
   4   0   1          1.95          1.93         0.24 o                         
   5   0   1        121.38        118.27         1.81 o                         
   6   0   1        197.13        203.04         3.48 o                         
   7   0   1         55.85         58.75         1.33 o                         
  -7   1   1          1.44          1.73         0.85 o                         
  -6   1   1          3.48          2.87         0.48 o                         
  -5   1   1         45.66         43.76         0.99 o                         
  -4   1   1        470.52        484.06         3.80 o                         
  -3   1   1        116.86        126.29         1.10 o                         
  -2   1   1          0.05         -0.10         0.10 o                         
  -1   1   1         66.36         61.45         0.55 o                         
   0   1   1        727.11        701.55         8.69 o                         
   1   1   1        963.94        947.37         8.41 o                         
   2   1   1        110.02        113.49         1.22 o                         
   3   1   1         20.22         19.81         0.48 o                         
   4   1   1         14.71         15.07         0.46 o                         
   5   1   1         13.91         14.36         0.53 o                         
   6   1   1        229.56        223.70         3.11 o                         
   7   1   1         74.48         76.44         2.23 o                         
  -7   2   1          2.33          2.85         1.09 o                         
  -6   2   1         19.37         18.93         0.75 o                         
  -5   2   1         95.03         93.20         1.58 o                         
  -4   2   1         51.90         52.13         0.71 o                         
  -3   2   1        194.29        211.10         1.71 o                         
  -2   2   1         14.80         12.72         0.22 o                         
  -1   2   1        127.38        124.01         1.73 o                         
   0   2   1       1014.86        970.80         8.68 o                         
   1   2   1       1528.79       1504.10        13.45 o                         
   2   2   1         65.32         60.70         0.81 o                         
   3   2   1         50.74         47.86         0.75 o                         
   4   2   1         65.76         64.09         0.96 o                         
   5   2   1         61.64         60.68         1.34 o                         
   6   2   1        132.42        133.08         2.12 o                         
   7   2   1        102.66        101.45         3.24 o                         
  -7   3   1          2.27          3.06         0.50 o                         
  -6   3   1          1.04          0.67         0.43 o                         
  -5   3   1        106.72        102.48         1.69 o                         
  -4   3   1         12.85         11.36         0.54 o                         
  -3   3   1        216.64        231.42         1.86 o                         
  -2   3   1          9.11         10.67         0.36 o                         
  -1   3   1         54.79         56.91         1.12 o                         
   0   3   1        410.17        392.10         4.58 o                         
   1   3   1        446.03        463.41         4.20 o                         
   2   3   1        421.64        435.19         4.07 o                         
   3   3   1          6.54          7.04         0.35 o                         
   4   3   1         35.11         34.39         0.72 o                         
   5   3   1        172.79        173.54         3.12 o                         
   6   3   1          7.93          8.24         0.61 o                         
   7   3   1         60.55         62.73         1.47 o                         
  -7   4   1          5.11          5.13         0.57 o                         
  -6   4   1         17.04         16.32         1.90 o                         
  -5   4   1         72.57         69.40         1.36 o                         
  -4   4   1          0.58          0.08         0.49 o                         
  -3   4   1        183.95        176.76         4.19 o                         
  -2   4   1        234.18        245.65         2.18 o                         
  -1   4   1         65.31         68.67         0.79 o                         
   0   4   1        177.18        176.65         2.23 o                         
   1   4   1         19.43         23.58         0.48 o                         
   2   4   1        823.91        826.40         7.51 o                         
   3   4   1         61.31         56.07         0.88 o                         
   4   4   1          4.51          4.17         0.36 o                         
   5   4   1        213.84        212.14         2.60 o                         
   6   4   1         10.07          9.78         0.69 o                         
   7   4   1          7.89          6.80         0.69 o                         
  -7   5   1          1.63          2.02         0.50 o                         
  -6   5   1         44.42         42.26         1.99 o                         
  -5   5   1         13.46         12.77         0.67 o                         
  -4   5   1          7.69          7.03         0.52 o                         
  -3   5   1         57.03         54.81         0.74 o                         
  -2   5   1          1.83          2.91         0.17 o                         
  -1   5   1          8.59          9.09         0.51 o                         
   0   5   1        287.56        294.15         6.04 o                         
   1   5   1        216.34        216.69         2.21 o                         
   2   5   1        464.79        466.19         4.42 o                         
   3   5   1         23.39         25.86         0.63 o                         
   4   5   1        114.09        112.16         1.67 o                         
   5   5   1         56.77         54.76         1.02 o                         
   6   5   1          3.71          3.57         0.51 o                         
  -7   6   1         10.75         12.48         0.83 o                         
  -6   6   1         40.63         36.07         1.14 o                         
  -5   6   1          0.12          0.17         0.42 o                         
  -4   6   1          3.31          2.76         0.49 o                         
  -3   6   1          7.48          6.23         0.48 o                         
  -2   6   1        155.10        156.00         1.38 o                         
  -1   6   1        143.37        144.81         2.08 o                         
   0   6   1         69.35         71.25         1.23 o                         
   1   6   1        118.55        118.09         1.37 o                         
   2   6   1         82.96         83.06         1.12 o                         
   3   6   1        239.24        233.15         2.53 o                         
   4   6   1        158.40        156.67         1.91 o                         
   5   6   1          6.06          5.45         0.47 o                         
   6   6   1          1.15          0.93         0.61 o                         
  -6   7   1         17.40         15.74         0.82 o                         
  -5   7   1          2.17          2.19         0.49 o                         
  -4   7   1          1.50          1.69         0.69 o                         
  -3   7   1         98.81         95.90         1.60 o                         
  -2   7   1         74.20         67.95         1.34 o                         
  -1   7   1         83.85         91.73         1.94 o                         
   0   7   1         62.41         67.62         2.07 o                         
   1   7   1         29.37         29.54         0.64 o                         
   2   7   1          3.79          3.45         0.32 o                         
   3   7   1        414.06        395.10         3.99 o                         
   4   7   1         54.53         52.71         1.01 o                         
   5   7   1          2.51          2.22         0.41 o                         
   6   7   1          4.54          4.38         0.63 o                         
  -6   8   1          9.93          9.25         1.05 o                         
  -5   8   1          0.02          0.39         0.81 o                         
  -4   8   1          1.54          1.58         0.45 o                         
  -3   8   1         13.76         13.53         0.63 o                         
  -2   8   1         59.06         58.39         1.16 o                         
  -1   8   1         85.30         87.91         2.15 o                         
   0   8   1         15.33         15.39         0.89 o                         
   1   8   1          4.30          4.00         0.32 o                         
   2   8   1         66.40         64.84         1.03 o                         
   3   8   1        104.99        101.05         1.43 o                         
   4   8   1         82.49         78.01         1.29 o                         
   5   8   1          2.20          3.00         0.59 o                         
   6   8   1          0.57          0.08         0.44 o                         
  -6   9   1          9.64         11.74         0.93 o                         
  -5   9   1          0.09          0.03         0.49 o                         
  -4   9   1         16.68         15.76         0.81 o                         
  -3   9   1         22.96         22.25         1.74 o                         
  -2   9   1         99.09        100.58         6.32 o                         
  -1   9   1        121.65        121.39         2.02 o                         
   0   9   1         13.16         14.18         1.13 o                         
   1   9   1          0.34          0.07         0.65 o                         
   2   9   1         58.56         55.66         1.18 o                         
   3   9   1         82.21         78.59         1.26 o                         
   4   9   1        112.18        106.97         1.62 o                         
   5   9   1          4.68          4.23         0.50 o                         
  -5  10   1          2.20          2.57         1.05 o                         
  -4  10   1          8.19          7.82         0.93 o                         
  -3  10   1          7.34          7.07         0.61 o                         
  -2  10   1         72.49         75.21         1.48 o                         
  -1  10   1          7.65          7.62         0.66 o                         
   0  10   1         12.27         11.67         2.11 o                         
   1  10   1          5.14          5.63         0.49 o                         
   2  10   1         28.06         28.34         0.87 o                         
   3  10   1         48.97         47.72         1.18 o                         
   4  10   1         85.92         73.51         1.56 o                         
   5  10   1          0.27          0.42         0.48 o                         
  -4  11   1          3.52          4.60         1.38 o                         
  -3  11   1         18.26         19.09         0.87 o                         
  -2  11   1         79.49         81.77         2.31 o                         
  -1  11   1         55.28         57.58         1.40 o                         
   0  11   1          0.53          0.41         0.73 o                         
   1  11   1          0.85          0.41         0.35 o                         
   2  11   1         25.73         24.26         1.42 o                         
   3  11   1         27.28         25.88         0.96 o                         
   4  11   1         28.77         24.64         1.86 o                         
  -4  12   1          0.49          0.49         0.65 o                         
  -3  12   1          5.76          4.29         0.65 o                         
  -2  12   1          4.83          5.19         0.73 o                         
   0  12   1         18.43         19.35         1.70 o                         
   1  12   1         31.18         30.16         2.31 o                         
   2  12   1         17.33         17.83         1.54 o                         
   3  12   1          3.45          2.03         1.05 o                         
  -2  13   1         18.19         19.42         1.74 o                         
  -1  13   1         34.04         33.22         1.86 o                         
   0  13   1         12.42         14.10         1.30 o                         
   1  13   1         19.79         20.66         1.54 o                         
   2  13   1          3.58          3.00         1.05 o                         
  -2 -13   2          4.26          4.21         0.73 o                         
  -1 -13   2          1.46          1.48         0.37 o                         
   0 -13   2          2.24          3.08         0.49 o                         
   1 -13   2         13.53         12.96         0.73 o                         
  -4 -12   2          5.20          4.51         1.05 o                         
  -3 -12   2          7.53          8.14         0.77 o                         
  -2 -12   2         25.37         26.09         0.83 o                         
  -1 -12   2          9.30          9.22         0.51 o                         
   0 -12   2         10.48         10.21         0.65 o                         
   1 -12   2         36.70         33.46         1.05 o                         
   2 -12   2          2.74          2.84         0.49 o                         
   3 -12   2          1.00          0.41         0.41 o                         
  -4 -11   2          2.58          2.71         0.57 o                         
  -3 -11   2          1.61          1.57         0.37 o                         
  -2 -11   2          9.76          8.49         0.54 o                         
  -1 -11   2         11.81         13.16         0.43 o                         
   0 -11   2         14.83         14.49         0.54 o                         
   1 -11   2         27.14         26.23         0.72 o                         
   2 -11   2          4.50          4.98         0.61 o                         
   3 -11   2         22.44         24.88         0.89 o                         
  -5 -10   2          9.96         10.47         1.38 o                         
  -4 -10   2          0.69          0.88         0.37 o                         
  -3 -10   2         15.83         15.96         0.62 o                         
  -2 -10   2         21.19         20.88         0.71 o                         
  -1 -10   2         58.48         60.15         0.85 o                         
   0 -10   2         54.45         50.45         1.44 o                         
   1 -10   2          2.61          3.16         0.33 o                         
   2 -10   2         22.66         22.88         0.66 o                         
   3 -10   2          8.72         10.29         0.52 o                         
   4 -10   2         27.50         29.17         0.79 o                         
  -6  -9   2         22.65         28.39         0.87 o                         
  -5  -9   2          6.77          6.60         0.35 o                         
  -4  -9   2          6.24          6.70         0.72 o                         
  -3  -9   2         26.91         27.18         0.66 o                         
  -2  -9   2         16.14         17.14         0.83 o                         
  -1  -9   2         63.58         67.83         0.74 o                         
   0  -9   2         76.76         76.38         0.73 o                         
   1  -9   2          5.36          5.07         0.41 o                         
   2  -9   2         19.13         18.94         0.50 o                         
   3  -9   2          9.23          8.58         0.39 o                         
   4  -9   2         33.79         33.30         1.01 o                         
   5  -9   2         28.40         32.81         0.87 o                         
  -6  -8   2         49.43         54.14         0.86 o                         
  -5  -8   2          3.45          3.79         0.40 o                         
  -4  -8   2          5.93          6.05         0.36 o                         
  -3  -8   2          0.20          0.26         0.19 o                         
  -2  -8   2        153.87        154.44         1.59 o                         
  -1  -8   2         94.06         95.14         0.90 o                         
   0  -8   2        180.69        185.50         1.43 o                         
   1  -8   2          1.69          1.95         0.20 o                         
   2  -8   2          0.39          0.47         0.19 o                         
   3  -8   2          0.69          1.10         0.29 o                         
   4  -8   2         18.25         18.33         0.80 o                         
   5  -8   2         23.56         25.92         0.75 o                         
  -7  -7   2          2.39          3.40         0.41 o                         
  -6  -7   2         14.21         14.49         0.46 o                         
  -5  -7   2          2.16          2.36         0.35 o                         
  -4  -7   2         37.51         37.79         0.62 o                         
  -3  -7   2          8.43          9.63         0.38 o                         
  -2  -7   2         49.70         48.29         0.66 o                         
  -1  -7   2        111.82        121.14         1.07 o                         
   0  -7   2        119.35        129.42         1.03 o                         
   1  -7   2          1.44          1.86         0.14 o                         
   2  -7   2          6.23          6.38         0.29 o                         
   3  -7   2        102.69         99.83         1.60 o                         
   4  -7   2         14.23         13.62         0.46 o                         
   5  -7   2         17.04         18.13         0.77 o                         
  -7  -6   2         45.44         51.70         1.03 o                         
  -6  -6   2         11.42         10.07         0.44 o                         
  -5  -6   2         22.02         19.63         0.46 o                         
  -4  -6   2         23.85         23.28         0.46 o                         
  -3  -6   2         87.19         92.18         1.14 o                         
  -2  -6   2         28.81         30.58         0.85 o                         
  -1  -6   2        709.86        705.01         4.79 o                         
   0  -6   2        224.53        237.10         1.73 o                         
   1  -6   2         23.75         27.90         0.48 o                         
   2  -6   2         12.65         16.47         1.11 o                         
   3  -6   2         13.85         12.18         0.38 o                         
   4  -6   2         16.80         15.93         0.55 o                         
   5  -6   2         47.92         46.18         1.00 o                         
   6  -6   2         19.10         21.54         1.13 o                         
  -7  -5   2         19.24         21.93         0.66 o                         
  -6  -5   2          4.05          3.56         0.28 o                         
  -5  -5   2         23.94         23.21         0.44 o                         
  -4  -5   2          5.08          6.96         0.26 o                         
  -3  -5   2        245.47        265.91         2.91 o                         
  -2  -5   2        147.99        168.85         1.43 o                         
  -1  -5   2        147.07        143.22         1.09 o                         
   0  -5   2         34.98         38.69         0.39 o                         
   1  -5   2        152.85        176.34         1.99 o                         
   2  -5   2         16.86         16.58         0.38 o                         
   3  -5   2          2.57          1.74         0.32 o                         
   4  -5   2         48.67         44.23         1.46 o                         
   5  -5   2          1.52          1.78         0.34 o                         
   6  -5   2         10.89         13.36         0.69 o                         
  -7  -4   2          3.96          4.32         0.41 o                         
  -6  -4   2         26.31         25.13         0.51 o                         
  -5  -4   2         83.05         82.79         0.92 o                         
  -4  -4   2         42.11         37.62         0.53 o                         
  -3  -4   2         67.78         74.36         0.75 o                         
  -2  -4   2        880.08        938.05         7.12 o                         
  -1  -4   2        121.02        113.47         0.87 o                         
   0  -4   2        115.66        114.11         1.00 o                         
   1  -4   2        744.96        791.69         6.01 o                         
   2  -4   2         24.44         22.52         0.32 o                         
   3  -4   2          7.49          9.44         0.42 o                         
   4  -4   2        146.21        140.96         2.71 o                         
   5  -4   2          0.03         -0.29         0.29 o                         
   6  -4   2          1.59          2.04         0.42 o                         
  -7  -3   2          2.42          2.49         0.43 o                         
  -6  -3   2         11.01         12.05         0.54 o                         
  -5  -3   2         31.07         31.85         0.52 o                         
  -4  -3   2         92.43         96.18         0.97 o                         
  -3  -3   2         22.06         25.53         0.40 o                         
  -2  -3   2        535.40        579.82         4.40 o                         
  -1  -3   2         46.09         43.74         0.40 o                         
   0  -3   2        516.86        487.93         3.76 o                         
   1  -3   2        190.57        200.42         1.61 o                         
   2  -3   2        114.72        118.86         1.01 o                         
   3  -3   2         61.96         64.18         1.05 o                         
   4  -3   2         27.70         28.24         0.69 o                         
   5  -3   2          5.34          5.04         0.43 o                         
   6  -3   2          5.17          4.77         0.48 o                         
  -8  -2   2         12.41         13.87         0.76 o                         
  -7  -2   2          6.59          7.01         0.55 o                         
  -6  -2   2         12.04         12.68         0.52 o                         
  -5  -2   2          4.43          3.47         0.25 o                         
  -4  -2   2        505.39        526.56         4.18 o                         
  -3  -2   2        423.73        460.64         3.60 o                         
  -2  -2   2        117.28        116.64         1.02 o                         
  -1  -2   2        280.68        267.94         2.30 o                         
   0  -2   2       1243.27       1174.09        10.33 o                         
   1  -2   2         49.12         48.62         0.53 o                         
   2  -2   2        689.59        728.31         5.49 o                         
   3  -2   2        188.35        193.49         3.38 o                         
   4  -2   2          8.91          9.09         0.48 o                         
   5  -2   2         21.93         20.27         0.67 o                         
   6  -2   2          0.75          0.00         0.36 o                         
  -8  -1   2          6.89          6.50         1.09 o                         
  -7  -1   2          9.00          7.16         0.61 o                         
  -6  -1   2         11.76         12.09         0.63 o                         
  -5  -1   2         27.65         27.87         0.48 o                         
  -4  -1   2        108.21        112.74         1.08 o                         
  -3  -1   2        464.92        511.56         3.98 o                         
  -2  -1   2         12.67         10.43         0.24 o                         
  -1  -1   2        388.33        358.73         2.23 o                         
   0  -1   2        297.47        275.56         2.14 o                         
   1  -1   2        258.25        245.43         1.92 o                         
   2  -1   2        446.11        472.15         3.66 o                         
   3  -1   2        182.78        187.68         1.59 o                         
   4  -1   2          0.87          1.38         0.20 o                         
   5  -1   2          8.46          8.13         0.49 o                         
   6  -1   2         23.00         23.23         0.81 o                         
   7  -1   2         14.50         13.55         0.73 o                         
  -8   0   2          1.80          1.18         0.49 o                         
  -7   0   2          0.11          0.69         0.43 o                         
  -6   0   2          0.45         -0.02         0.36 o                         
  -5   0   2        211.36        226.63         2.17 o                         
  -4   0   2         56.53         60.81         0.68 o                         
  -3   0   2        987.15       1014.28         7.70 o                         
  -2   0   2          0.16          0.04         0.14 o                         
  -1   0   2        100.37         97.80         1.15 o                         
   0   0   2        121.53        114.70         0.93 o                         
   1   0   2       1956.78       1853.33        14.12 o                         
   2   0   2        241.51        243.25         1.96 o                         
   3   0   2        285.14        314.79         3.06 o                         
   4   0   2          0.65          1.37         0.24 o                         
   5   0   2          0.04          0.11         0.29 o                         
   6   0   2          0.98          0.46         0.36 o                         
   7   0   2          3.83          3.63         0.54 o                         
  -8   1   2          6.85          6.26         0.64 o                         
  -7   1   2          9.04          8.58         0.81 o                         
  -6   1   2         11.72         11.63         0.63 o                         
  -5   1   2         27.68         28.17         0.81 o                         
  -4   1   2        107.92        113.73         1.08 o                         
  -3   1   2        465.42        514.58         3.98 o                         
  -2   1   2         12.70         10.51         0.22 o                         
  -1   1   2        387.78        352.79         3.86 o                         
   0   1   2        297.47        277.99         2.13 o                         
   1   1   2        258.40        246.39         1.95 o                         
   2   1   2        445.86        477.91         3.69 o                         
   3   1   2        183.05        189.20         1.64 o                         
   4   1   2          0.85          1.16         0.24 o                         
   5   1   2          8.42          8.37         0.40 o                         
   6   1   2         23.03         23.03         1.05 o                         
   7   1   2         14.48         12.81         0.79 o                         
  -8   2   2         12.41         13.85         0.83 o                         
  -7   2   2          6.58          5.87         0.56 o                         
  -6   2   2         12.07         12.78         0.85 o                         
  -5   2   2          4.39          3.57         0.42 o                         
  -4   2   2        505.51        538.51         4.17 o                         
  -3   2   2        423.44        462.80         3.72 o                         
  -2   2   2        117.19        115.87         1.04 o                         
  -1   2   2        280.92        266.90         2.94 o                         
   0   2   2       1243.83       1188.51        14.70 o                         
   1   2   2         49.00         49.63         0.61 o                         
   2   2   2        689.68        722.77         5.57 o                         
   3   2   2        188.24        192.56         1.71 o                         
   4   2   2          8.90          9.33         0.34 o                         
   5   2   2         21.98         20.65         0.57 o                         
   6   2   2          0.75          0.92         0.43 o                         
  -7   3   2          2.38          2.67         0.50 o                         
  -6   3   2         10.97         11.61         0.67 o                         
  -5   3   2         30.92         31.96         0.88 o                         
  -4   3   2         92.45         98.74         1.17 o                         
  -3   3   2         22.05         26.03         0.37 o                         
  -2   3   2        535.89        576.52         4.45 o                         
  -1   3   2         46.14         43.29         0.64 o                         
   0   3   2        516.21        497.32         3.75 o                         
   1   3   2        190.49        199.75         1.67 o                         
   2   3   2        114.83        116.45         1.11 o                         
   3   3   2         61.97         64.04         0.77 o                         
   4   3   2         27.81         29.97         0.55 o                         
   5   3   2          5.33          5.06         0.37 o                         
   6   3   2          5.14          4.59         0.54 o                         
  -7   4   2          3.97          3.73         0.81 o                         
  -6   4   2         26.28         24.79         1.09 o                         
  -5   4   2         83.16         81.68         2.19 o                         
  -4   4   2         42.10         38.81         1.70 o                         
  -3   4   2         67.80         74.37         0.91 o                         
  -2   4   2        879.64        941.60         7.16 o                         
  -1   4   2        121.19        114.22         1.58 o                         
   0   4   2        115.85        114.10         1.12 o                         
   1   4   2        745.35        788.81         6.81 o                         
   2   4   2         24.32         22.02         0.55 o                         
   3   4   2          7.53          8.86         0.41 o                         
   4   4   2        146.22        144.62         1.47 o                         
   5   4   2          0.03         -0.15         0.27 o                         
   6   4   2          1.57          1.86         0.48 o                         
  -7   5   2         19.23         21.15         0.96 o                         
  -6   5   2          4.01          3.01         0.49 o                         
  -5   5   2         23.82         21.81         0.81 o                         
  -4   5   2          5.06          6.49         0.65 o                         
  -3   5   2        245.55        265.95         2.66 o                         
  -2   5   2        148.24        171.99         1.53 o                         
  -1   5   2        146.98        142.97         1.98 o                         
   0   5   2         34.99         37.99         0.58 o                         
   1   5   2        152.61        175.13         2.19 o                         
   2   5   2         16.83         16.48         0.49 o                         
   3   5   2          2.60          2.25         0.31 o                         
   4   5   2         48.68         46.63         1.65 o                         
   5   5   2          1.54          1.46         0.32 o                         
   6   5   2         10.91         12.40         0.92 o                         
  -7   6   2         45.43         52.78         1.39 o                         
  -6   6   2         11.45          9.70         1.09 o                         
  -5   6   2         22.05         20.51         0.82 o                         
  -4   6   2         23.87         22.93         0.79 o                         
  -3   6   2         87.16         92.01         1.19 o                         
  -2   6   2         28.79         31.04         1.03 o                         
  -1   6   2        709.87        705.81         6.31 o                         
   0   6   2        224.60        238.65         2.36 o                         
   1   6   2         23.81         28.20         0.54 o                         
   2   6   2         12.66         14.71         0.49 o                         
   3   6   2         13.84         13.81         0.58 o                         
   4   6   2         16.86         17.61         0.83 o                         
   5   6   2         47.93         48.16         0.82 o                         
   6   6   2         19.09         21.60         1.14 o                         
  -7   7   2          2.38          4.43         0.63 o                         
  -6   7   2         14.13         14.46         0.77 o                         
  -5   7   2          2.16          1.52         0.43 o                         
  -4   7   2         37.48         38.29         1.09 o                         
  -3   7   2          8.46          8.86         0.55 o                         
  -2   7   2         49.66         50.28         1.09 o                         
  -1   7   2        111.99        116.83         4.21 o                         
   0   7   2        119.20        133.04         1.81 o                         
   1   7   2          1.47          1.71         0.25 o                         
   2   7   2          6.26          6.04         0.58 o                         
   3   7   2        102.59         99.06         2.34 o                         
   4   7   2         14.18         13.30         0.59 o                         
   5   7   2         17.10         17.26         0.65 o                         
  -6   8   2         49.45         54.65         1.54 o                         
  -5   8   2          3.45          3.52         0.55 o                         
  -4   8   2          5.99          5.33         0.89 o                         
  -3   8   2          0.20          1.04         0.69 o                         
  -2   8   2        153.90        156.38         2.35 o                         
  -1   8   2         93.98         93.14         1.29 o                         
   0   8   2        180.78        183.28         2.41 o                         
   1   8   2          1.68          1.36         0.29 o                         
   2   8   2          0.38          0.49         0.53 o                         
   3   8   2          0.69          0.32         0.53 o                         
   4   8   2         18.33         19.17         0.67 o                         
   5   8   2         23.55         25.60         0.68 o                         
  -6   9   2         22.65         29.42         1.10 o                         
  -5   9   2          6.73          6.98         0.63 o                         
  -4   9   2          6.25          4.74         0.55 o                         
  -3   9   2         26.89         28.20         0.90 o                         
  -2   9   2         16.14         17.37         0.79 o                         
  -1   9   2         63.45         66.05         1.48 o                         
   0   9   2         76.95         71.73         1.28 o                         
   1   9   2          5.37          5.30         0.53 o                         
   2   9   2         19.10         18.32         1.30 o                         
   3   9   2          9.22          9.49         0.61 o                         
   4   9   2         33.73         33.19         0.99 o                         
   5   9   2         28.41         33.25         1.05 o                         
  -5  10   2          9.99         10.22         0.79 o                         
  -4  10   2          0.69          0.63         0.49 o                         
  -3  10   2         15.87         15.41         0.81 o                         
  -2  10   2         21.11         20.55         0.91 o                         
  -1  10   2         58.56         57.81         1.42 o                         
   0  10   2         54.38         50.45         1.26 o                         
   1  10   2          2.61          2.59         0.81 o                         
   2  10   2         22.73         25.12         1.46 o                         
   3  10   2          8.74          9.56         1.13 o                         
   4  10   2         27.45         28.36         1.62 o                         
  -5  11   2         40.22         47.22         1.35 o                         
  -4  11   2          2.57          3.08         0.56 o                         
  -3  11   2          1.59          0.87         0.49 o                         
  -2  11   2          9.72          8.60         0.63 o                         
  -1  11   2         11.80         12.97         0.88 o                         
   0  11   2         14.86         14.99         1.30 o                         
   1  11   2         27.23         26.37         0.87 o                         
   2  11   2          4.50          5.10         1.05 o                         
   3  11   2         22.42         22.36         1.62 o                         
  -4  12   2          5.22          4.73         0.61 o                         
  -3  12   2          7.52          7.99         0.93 o                         
  -2  12   2         25.38         24.60         0.96 o                         
  -1  12   2          9.24          9.29         0.80 o                         
   0  12   2         10.50          9.64         1.13 o                         
   1  12   2         36.73         34.50         1.46 o                         
   2  12   2          2.73          3.78         0.54 o                         
   3  12   2          1.00          1.30         0.57 o                         
  -2  13   2          4.23          3.97         0.73 o                         
   0  13   2          2.25          1.78         0.89 o                         
   1  13   2         13.58         11.10         1.30 o                         
  -2 -13   3         10.17         11.10         0.97 o                         
  -1 -13   3          3.49          3.81         0.57 o                         
   0 -13   3         14.10         13.94         0.81 o                         
  -3 -12   3          9.38         10.05         0.63 o                         
  -2 -12   3          1.79          1.42         1.01 o                         
  -1 -12   3          6.83          7.54         0.51 o                         
   0 -12   3          3.34          4.70         0.57 o                         
   1 -12   3         14.22         12.23         0.69 o                         
   2 -12   3          2.34          1.90         0.35 o                         
  -4 -11   3          5.08          6.51         1.09 o                         
  -3 -11   3          9.09          8.43         1.01 o                         
  -2 -11   3          6.81          6.68         0.41 o                         
  -1 -11   3          6.66          6.59         0.45 o                         
   0 -11   3         31.11         31.14         0.79 o                         
   1 -11   3         26.92         24.49         0.73 o                         
   2 -11   3          2.09          2.02         0.34 o                         
   3 -11   3          8.66          8.61         0.61 o                         
  -5 -10   3          2.10          1.61         0.49 o                         
  -4 -10   3         15.22         12.66         0.60 o                         
  -3 -10   3          2.20          2.28         0.40 o                         
  -2 -10   3         11.36         11.46         0.60 o                         
  -1 -10   3          1.09          1.63         0.24 o                         
   0 -10   3         22.96         20.17         0.51 o                         
   1 -10   3          3.33          2.39         0.34 o                         
   2 -10   3          8.94          8.85         1.22 o                         
   3 -10   3          0.25          0.57         0.29 o                         
   4 -10   3          0.89          1.62         0.65 o                         
  -6  -9   3          1.53          1.34         0.46 o                         
  -5  -9   3         47.60         48.58         1.17 o                         
  -4  -9   3         29.07         25.30         1.38 o                         
  -3  -9   3          4.83          4.64         0.46 o                         
  -2  -9   3         15.69         16.15         0.98 o                         
  -1  -9   3         21.69         23.25         0.49 o                         
   0  -9   3         15.85         17.56         0.45 o                         
   1  -9   3         36.94         33.69         0.77 o                         
   2  -9   3         11.88         11.91         0.77 o                         
   3  -9   3          8.64          9.03         0.57 o                         
   4  -9   3          8.75          8.23         0.53 o                         
  -6  -8   3          0.09         -0.20         0.34 o                         
  -5  -8   3         15.37         12.54         0.60 o                         
  -4  -8   3          2.09          2.44         0.37 o                         
  -3  -8   3         46.69         43.30         0.94 o                         
  -2  -8   3          1.39          1.61         0.22 o                         
  -1  -8   3         41.09         40.76         0.64 o                         
   0  -8   3         12.01         12.28         0.34 o                         
   1  -8   3         21.58         19.60         0.85 o                         
   2  -8   3          1.91          1.86         0.28 o                         
   3  -8   3          0.78          0.59         0.28 o                         
   4  -8   3          0.08          0.05         0.28 o                         
   5  -8   3          2.80          2.52         0.40 o                         
  -7  -7   3          7.97          9.04         0.60 o                         
  -6  -7   3          9.23          8.67         0.57 o                         
  -5  -7   3         17.24         12.71         0.68 o                         
  -4  -7   3         42.90         41.26         1.25 o                         
  -3  -7   3         18.81         19.00         0.43 o                         
  -2  -7   3         13.36         15.08         0.42 o                         
  -1  -7   3          9.92          8.95         0.30 o                         
   0  -7   3         62.55         66.30         0.74 o                         
   1  -7   3          0.35          0.49         0.21 o                         
   2  -7   3         18.31         16.45         0.61 o                         
   3  -7   3          6.11          5.95         0.40 o                         
   4  -7   3          9.71          9.59         0.89 o                         
   5  -7   3         32.46         30.21         1.46 o                         
  -7  -6   3          1.10          0.95         0.29 o                         
  -6  -6   3          2.06          3.25         0.29 o                         
  -5  -6   3         26.09         19.97         0.46 o                         
  -4  -6   3        133.42        132.29         2.00 o                         
  -3  -6   3         10.19         10.52         0.31 o                         
  -2  -6   3         19.29         18.84         0.33 o                         
  -1  -6   3         51.47         50.72         0.51 o                         
   0  -6   3         11.53         13.68         0.30 o                         
   1  -6   3          7.46          7.15         0.24 o                         
   2  -6   3          9.77          7.07         0.61 o                         
   3  -6   3          8.34         12.03         1.38 o                         
   4  -6   3         13.74         15.24         0.55 o                         
   5  -6   3          2.64          1.70         0.34 o                         
  -7  -5   3          0.28          0.51         0.31 o                         
  -6  -5   3          3.61          2.31         0.27 o                         
  -5  -5   3         11.39          9.17         0.34 o                         
  -4  -5   3          2.88          2.39         0.24 o                         
  -3  -5   3         31.42         34.45         0.81 o                         
  -2  -5   3        137.61        134.49         1.24 o                         
  -1  -5   3         28.72         30.39         0.36 o                         
   0  -5   3          6.52          6.22         0.33 o                         
   1  -5   3         63.07         69.84         0.72 o                         
   2  -5   3         27.34         24.92         0.58 o                         
   3  -5   3         12.76         11.56         0.48 o                         
   4  -5   3         10.62         10.77         0.93 o                         
   5  -5   3         30.63         31.17         0.82 o                         
   6  -5   3          3.39          2.78         0.85 o                         
  -7  -4   3          0.45          0.01         0.31 o                         
  -6  -4   3         87.01         74.54         1.05 o                         
  -5  -4   3          9.98          9.71         0.35 o                         
  -4  -4   3          4.62          4.66         0.22 o                         
  -3  -4   3        193.72        201.55         1.68 o                         
  -2  -4   3         20.81         19.03         0.28 o                         
  -1  -4   3         25.08         25.27         0.30 o                         
   0  -4   3         30.07         31.81         0.42 o                         
   1  -4   3         35.04         45.08         0.50 o                         
   2  -4   3          7.86          7.36         0.38 o                         
   3  -4   3         20.19         22.83         0.81 o                         
   4  -4   3         33.17         32.07         0.81 o                         
   5  -4   3          5.87          6.25         0.48 o                         
   6  -4   3         10.71         11.53         0.67 o                         
  -8  -3   3          4.93          4.21         0.65 o                         
  -7  -3   3          6.28          8.11         0.85 o                         
  -6  -3   3          7.10          5.11         0.49 o                         
  -5  -3   3         41.31         41.71         0.61 o                         
  -4  -3   3         10.05          9.23         0.43 o                         
  -3  -3   3         72.43         73.76         0.75 o                         
  -2  -3   3         67.00         64.19         0.62 o                         
  -1  -3   3         45.70         43.22         0.52 o                         
   0  -3   3         40.06         45.87         0.51 o                         
   1  -3   3          3.63          5.21         0.19 o                         
   2  -3   3         43.21         50.10         0.55 o                         
   3  -3   3         43.75         44.59         0.85 o                         
   4  -3   3         26.77         26.65         0.73 o                         
   5  -3   3         14.65         14.92         0.61 o                         
   6  -3   3          8.04          9.09         0.65 o                         
  -8  -2   3         10.06         10.53         0.70 o                         
  -7  -2   3         53.35         48.93         1.14 o                         
  -6  -2   3          3.30          2.60         0.26 o                         
  -5  -2   3         88.28         85.51         0.94 o                         
  -4  -2   3         33.24         32.60         0.49 o                         
  -3  -2   3          1.85          1.79         0.16 o                         
  -2  -2   3         54.48         58.24         0.58 o                         
  -1  -2   3        459.48        485.58         3.72 o                         
   0  -2   3         12.07         10.98         0.25 o                         
   1  -2   3         41.25         39.57         0.46 o                         
   2  -2   3         10.83         15.01         0.41 o                         
   3  -2   3         20.29         18.14         0.39 o                         
   4  -2   3         29.98         30.07         0.75 o                         
   5  -2   3          2.54          2.06         0.36 o                         
   6  -2   3          3.75          3.98         0.65 o                         
  -8  -1   3         22.59         24.09         0.96 o                         
  -7  -1   3         39.01         37.19         1.02 o                         
  -6  -1   3          0.32         -0.22         0.32 o                         
  -5  -1   3         21.24         19.59         0.44 o                         
  -4  -1   3         50.17         55.11         0.67 o                         
  -3  -1   3          0.84          1.60         0.16 o                         
  -2  -1   3        371.62        386.34         2.98 o                         
  -1  -1   3         86.14         80.10         0.77 o                         
   0  -1   3         57.36         61.98         0.59 o                         
   1  -1   3         12.18         11.90         0.44 o                         
   2  -1   3        143.93        157.30         1.34 o                         
   3  -1   3        112.63        126.28         1.36 o                         
   4  -1   3          2.84          3.63         0.35 o                         
   5  -1   3          0.40          0.27         0.29 o                         
   6  -1   3          1.39          1.62         0.42 o                         
  -8   0   3         12.35          9.56         0.70 o                         
  -7   0   3          0.18         -0.07         0.37 o                         
  -6   0   3        145.46        145.22         2.20 o                         
  -5   0   3          4.49          4.73         0.25 o                         
  -4   0   3          6.20          7.10         0.28 o                         
  -3   0   3          0.11          0.43         0.16 o                         
  -2   0   3        175.65        180.36         1.51 o                         
  -1   0   3          0.49          0.57         0.07 o                         
   0   0   3         78.56         88.14         0.78 o                         
   1   0   3          5.49          5.46         0.22 o                         
   2   0   3         25.17         17.84         0.32 o                         
   4   0   3         18.19         17.16         0.78 o                         
   5   0   3          3.71          3.26         0.42 o                         
   6   0   3         24.75         27.60         1.05 o                         
  -8   1   3         22.59         23.63         1.50 o                         
  -7   1   3         39.00         36.71         1.06 o                         
  -6   1   3          0.33          0.03         0.36 o                         
  -5   1   3         21.26         19.36         0.50 o                         
  -4   1   3         50.15         54.86         0.66 o                         
  -3   1   3          0.87          1.39         0.16 o                         
  -2   1   3        371.58        378.89         2.99 o                         
  -1   1   3         86.02         80.57         0.85 o                         
   0   1   3         57.35         62.74         0.58 o                         
   1   1   3         12.13         12.45         0.31 o                         
   2   1   3        143.97        158.25         1.44 o                         
   3   1   3        112.59        127.24         1.21 o                         
   4   1   3          2.85          3.34         0.27 o                         
   5   1   3          0.40          0.78         0.35 o                         
   6   1   3          1.39          1.64         0.53 o                         
  -8   2   3         10.05          9.99         1.13 o                         
  -7   2   3         53.36         48.86         1.46 o                         
  -6   2   3          3.32          2.97         0.48 o                         
  -5   2   3         88.34         85.59         1.51 o                         
  -4   2   3         33.24         32.69         0.92 o                         
  -3   2   3          1.85          2.30         0.20 o                         
  -2   2   3         54.45         56.94         0.60 o                         
  -1   2   3        459.45        480.37         5.23 o                         
   0   2   3         12.07         10.90         0.20 o                         
   1   2   3         41.23         39.25         0.48 o                         
   2   2   3         10.87         15.38         0.54 o                         
   3   2   3         20.22         19.28         0.41 o                         
   4   2   3         29.96         31.33         0.62 o                         
   5   2   3          2.51          2.16         0.32 o                         
   6   2   3          3.77          3.12         0.49 o                         
  -8   3   3          4.93          4.31         0.69 o                         
  -7   3   3          6.28          7.83         0.64 o                         
  -6   3   3          7.09          5.36         0.55 o                         
  -5   3   3         41.31         42.03         1.02 o                         
  -4   3   3         10.04          8.44         0.36 o                         
  -3   3   3         72.42         75.12         0.79 o                         
  -2   3   3         66.81         63.22         0.67 o                         
  -1   3   3         45.70         45.05         1.01 o                         
   0   3   3         39.87         46.33         0.50 o                         
   1   3   3          3.63          4.89         0.21 o                         
   2   3   3         43.14         49.43         0.61 o                         
   3   3   3         43.77         44.93         0.65 o                         
   4   3   3         26.75         28.05         0.54 o                         
   5   3   3         14.63         16.30         1.11 o                         
   6   3   3          8.04          9.02         0.67 o                         
  -7   4   3          0.44          0.43         0.81 o                         
  -6   4   3         87.07         73.97         1.51 o                         
  -5   4   3         10.01          8.86         0.56 o                         
  -4   4   3          4.63          5.42         0.42 o                         
  -3   4   3        193.70        200.10         1.74 o                         
  -2   4   3         20.82         19.00         0.42 o                         
  -1   4   3         25.10         25.17         0.52 o                         
   0   4   3         30.04         31.91         0.40 o                         
   1   4   3         35.07         45.41         0.66 o                         
   2   4   3          7.83          7.31         0.34 o                         
   3   4   3         20.19         23.77         0.49 o                         
   4   4   3         33.11         32.50         0.62 o                         
   5   4   3          5.87          6.60         0.70 o                         
   6   4   3         10.71         12.06         0.57 o                         
  -7   5   3          0.29         -0.01         0.43 o                         
  -6   5   3          3.62          2.75         0.65 o                         
  -5   5   3         11.33          8.86         0.73 o                         
  -4   5   3          2.87          2.41         0.45 o                         
  -3   5   3         31.28         35.31         0.48 o                         
  -2   5   3        137.57        134.51         1.48 o                         
  -1   5   3         28.60         29.63         0.60 o                         
   0   5   3          6.53          6.58         0.22 o                         
   1   5   3         62.91         69.36         0.76 o                         
   2   5   3         27.36         24.92         0.46 o                         
   3   5   3         12.74         11.10         0.40 o                         
   4   5   3         10.61         10.60         0.49 o                         
   5   5   3         30.62         33.04         0.77 o                         
   6   5   3          3.38          2.34         0.39 o                         
  -7   6   3          1.10          0.83         0.49 o                         
  -6   6   3          2.09          2.78         0.55 o                         
  -5   6   3         26.10         20.60         0.83 o                         
  -4   6   3        133.41        129.80         2.06 o                         
  -3   6   3         10.18         10.88         0.42 o                         
  -2   6   3         19.29         18.41         0.83 o                         
  -1   6   3         51.47         48.65         0.97 o                         
   0   6   3         11.49         14.86         0.36 o                         
   1   6   3          7.46          7.01         0.66 o                         
   2   6   3          9.78          7.60         0.36 o                         
   3   6   3          8.33         14.51         0.76 o                         
   4   6   3         13.72         15.22         0.50 o                         
   5   6   3          2.63          2.20         0.37 o                         
  -7   7   3          7.98          8.71         1.09 o                         
  -6   7   3          9.21          8.62         0.70 o                         
  -5   7   3         17.20         13.08         0.75 o                         
  -4   7   3         42.83         40.20         1.46 o                         
  -3   7   3         18.76         18.57         0.68 o                         
  -2   7   3         13.31         14.36         0.44 o                         
  -1   7   3          9.85          8.88         0.40 o                         
   0   7   3         62.45         65.61         1.13 o                         
   1   7   3          0.34          0.41         0.34 o                         
   2   7   3         18.29         15.29         0.66 o                         
   3   7   3          6.11          6.68         0.54 o                         
   4   7   3          9.70          9.47         0.64 o                         
   5   7   3         32.44         31.71         1.03 o                         
  -6   8   3          0.09          0.11         0.50 o                         
  -5   8   3         15.38         10.51         0.70 o                         
  -4   8   3          2.09          2.93         0.53 o                         
  -3   8   3         46.67         44.62         0.87 o                         
  -2   8   3          1.39          1.73         0.46 o                         
  -1   8   3         41.07         39.73         1.90 o                         
   0   8   3         12.02         11.81         0.55 o                         
   1   8   3         21.54         19.61         0.73 o                         
   2   8   3          1.92          1.89         0.42 o                         
   3   8   3          0.80          0.47         0.40 o                         
   4   8   3          0.07          0.16         0.40 o                         
   5   8   3          2.77          2.31         0.52 o                         
  -6   9   3          1.52          2.30         0.57 o                         
  -5   9   3         47.58         51.16         2.35 o                         
  -4   9   3         28.97         27.92         0.96 o                         
  -3   9   3          4.84          4.10         0.50 o                         
  -2   9   3         15.64         14.96         0.84 o                         
  -1   9   3         21.68         22.12         0.73 o                         
   0   9   3         15.76         18.31         0.66 o                         
   1   9   3         36.91         33.20         0.97 o                         
   2   9   3         11.84         11.45         0.66 o                         
   3   9   3          8.65          9.54         0.66 o                         
   4   9   3          8.73          7.92         0.66 o                         
  -5  10   3          2.11          1.48         0.61 o                         
  -4  10   3         15.21         12.73         0.76 o                         
  -3  10   3          2.19          1.90         0.50 o                         
  -2  10   3         11.36         12.38         1.17 o                         
  -1  10   3          1.09          1.60         0.52 o                         
   0  10   3         22.94         20.61         0.93 o                         
   1  10   3          3.33          3.28         0.57 o                         
   2  10   3          8.92          8.23         0.69 o                         
   3  10   3          0.25          0.10         0.42 o                         
   4  10   3          0.89          1.38         0.54 o                         
  -4  11   3          5.09          5.75         0.64 o                         
  -3  11   3          9.03          7.91         0.69 o                         
  -2  11   3          6.84          6.49         0.89 o                         
  -1  11   3          6.61          8.14         0.76 o                         
   0  11   3         31.08         30.11         0.88 o                         
   1  11   3         26.82         26.15         0.93 o                         
   2  11   3          2.10          2.61         0.65 o                         
   3  11   3          8.64          8.83         0.72 o                         
  -3  12   3          9.37          8.78         1.38 o                         
  -2  12   3          1.79          0.16         0.97 o                         
  -1  12   3          6.83          7.36         1.01 o                         
   0  12   3          3.32          3.40         0.89 o                         
   1  12   3         14.21         13.86         0.73 o                         
   2  12   3          2.33          3.23         0.55 o                         
  -2  13   3         10.14          9.73         0.76 o                         
  -1  13   3          3.51          3.44         0.74 o                         
   0  13   3         14.06         13.61         1.38 o                         
  -3 -12   4          0.30          0.08         0.40 o                         
  -2 -12   4          1.85          1.93         0.53 o                         
  -1 -12   4          3.71          3.48         0.49 o                         
   0 -12   4         10.97         10.99         0.73 o                         
   1 -12   4          2.03          2.39         0.42 o                         
  -4 -11   4          6.94          7.65         0.61 o                         
  -3 -11   4         84.19         82.56         1.49 o                         
  -2 -11   4          1.55          1.76         0.29 o                         
  -1 -11   4          0.42          0.34         0.27 o                         
   0 -11   4         11.02         11.64         0.89 o                         
   1 -11   4         49.50         45.61         1.13 o                         
   2 -11   4          2.33          1.93         0.36 o                         
  -5 -10   4          9.05          7.16         0.89 o                         
  -4 -10   4          8.52          7.22         0.57 o                         
  -3 -10   4          4.79          4.44         0.69 o                         
  -2 -10   4          4.50          4.28         0.33 o                         
  -1 -10   4          6.98          7.32         0.38 o                         
   0 -10   4          3.26          4.13         0.39 o                         
   1 -10   4         36.42         33.52         0.81 o                         
   2 -10   4          6.03          6.35         0.46 o                         
   3 -10   4         14.19         13.32         1.50 o                         
  -6  -9   4          1.03          2.10         0.48 o                         
  -5  -9   4          7.06          8.50         0.65 o                         
  -4  -9   4         54.68         49.81         1.26 o                         
  -3  -9   4          9.58          9.43         0.57 o                         
  -2  -9   4         44.80         44.55         0.77 o                         
  -1  -9   4         16.60         16.16         0.40 o                         
   0  -9   4          2.95          2.85         0.37 o                         
   1  -9   4         26.58         23.15         0.66 o                         
   2  -9   4         36.00         32.47         1.05 o                         
   3  -9   4         31.98         31.78         1.50 o                         
   4  -9   4          1.07         -0.16         0.65 o                         
  -6  -8   4          1.60          0.82         0.43 o                         
  -5  -8   4          0.24          0.32         0.53 o                         
  -4  -8   4        109.34        101.11         1.66 o                         
  -3  -8   4          8.27          8.10         0.52 o                         
  -2  -8   4         17.92         17.58         0.61 o                         
  -1  -8   4         12.19         11.78         0.36 o                         
   0  -8   4          0.40          1.06         0.20 o                         
   1  -8   4          5.46          4.60         0.36 o                         
   2  -8   4        119.57        111.68         1.67 o                         
   3  -8   4          2.89          2.25         0.57 o                         
   4  -8   4          2.16          2.60         0.36 o                         
  -7  -7   4          8.14          7.32         0.60 o                         
  -6  -7   4          5.62          3.23         0.46 o                         
  -5  -7   4         13.43         11.08         0.60 o                         
  -4  -7   4         18.69         17.18         0.69 o                         
  -3  -7   4         64.77         64.31         1.17 o                         
  -2  -7   4         11.79         11.88         0.40 o                         
  -1  -7   4         19.18         17.21         0.51 o                         
   0  -7   4         11.30         11.59         0.34 o                         
   1  -7   4         40.10         41.67         1.66 o                         
   2  -7   4         75.39         66.42         1.90 o                         
   3  -7   4          5.31          4.64         0.40 o                         
   4  -7   4         27.95         28.60         0.85 o                         
  -7  -6   4         14.35         17.76         0.74 o                         
  -6  -6   4          1.24          1.68         0.37 o                         
  -5  -6   4         63.28         51.59         1.78 o                         
  -4  -6   4         28.61         27.93         0.77 o                         
  -3  -6   4        114.40        118.06         1.72 o                         
  -2  -6   4         42.11         39.39         0.63 o                         
  -1  -6   4          7.63          7.49         0.29 o                         
   0  -6   4         12.92         14.10         0.35 o                         
   1  -6   4         95.78         95.42         1.12 o                         
   2  -6   4         20.30         17.24         0.73 o                         
   3  -6   4         44.55         36.33         0.93 o                         
   4  -6   4         22.88         20.59         0.67 o                         
   5  -6   4          5.08          4.27         0.48 o                         
  -7  -5   4         40.96         38.58         1.00 o                         
  -6  -5   4         10.07         10.23         0.60 o                         
  -5  -5   4         55.47         44.15         1.09 o                         
  -4  -5   4         19.18         18.49         1.01 o                         
  -3  -5   4        104.19        105.11         1.54 o                         
  -2  -5   4         69.13         68.47         0.87 o                         
  -1  -5   4         25.33         24.38         0.40 o                         
   0  -5   4         97.23         97.36         0.95 o                         
   1  -5   4         91.86         92.59         0.96 o                         
   2  -5   4         62.37         61.39         1.03 o                         
   3  -5   4         92.80         82.17         1.30 o                         
   4  -5   4          2.81          2.53         0.34 o                         
   5  -5   4         10.03          9.21         0.54 o                         
  -7  -4   4         12.99         13.28         0.56 o                         
  -6  -4   4          1.77          0.57         0.24 o                         
  -5  -4   4          8.82          5.91         0.29 o                         
  -4  -4   4         45.05         45.87         0.84 o                         
  -3  -4   4        104.16        109.60         1.57 o                         
  -2  -4   4         83.60         91.19         1.04 o                         
  -1  -4   4         54.67         51.82         0.61 o                         
   0  -4   4        128.85        131.71         1.21 o                         
   1  -4   4         50.90         55.26         0.63 o                         
   2  -4   4         34.99         33.71         0.54 o                         
   3  -4   4         42.60         36.58         0.81 o                         
   4  -4   4          4.07          4.33         0.35 o                         
   5  -4   4         19.35         18.61         0.67 o                         
  -8  -3   4          3.29          2.67         0.57 o                         
  -7  -3   4         10.11         10.71         0.51 o                         
  -6  -3   4        117.52        108.93         1.30 o                         
  -5  -3   4          0.28          0.04         0.21 o                         
  -4  -3   4          7.11          9.10         0.30 o                         
  -3  -3   4        175.59        177.48         1.53 o                         
  -2  -3   4        283.02        297.62         2.09 o                         
  -1  -3   4        109.94        110.54         1.01 o                         
   0  -3   4        359.85        366.93         2.90 o                         
   1  -3   4        105.00        105.73         0.99 o                         
   2  -3   4          8.99          9.17         0.33 o                         
   3  -3   4         52.06         49.09         1.30 o                         
   4  -3   4         51.05         46.07         0.94 o                         
   5  -3   4         16.21         15.17         1.09 o                         
  -8  -2   4         15.80         15.40         0.89 o                         
  -7  -2   4          8.68          8.18         0.56 o                         
  -6  -2   4          9.26          7.97         0.34 o                         
  -5  -2   4          1.43          1.62         0.22 o                         
  -4  -2   4          8.91          6.81         0.26 o                         
  -3  -2   4         47.54         53.44         0.61 o                         
  -2  -2   4        371.25        399.96         3.80 o                         
  -1  -2   4        101.75        108.41         1.08 o                         
   0  -2   4        388.24        392.57         3.08 o                         
   1  -2   4        127.71        120.80         1.07 o                         
   2  -2   4          6.72          7.05         0.24 o                         
   3  -2   4         14.66         14.92         0.49 o                         
   4  -2   4         51.81         47.33         1.94 o                         
   5  -2   4          7.24          6.69         0.49 o                         
  -8  -1   4          1.99          2.92         0.50 o                         
  -7  -1   4         20.73         20.69         0.82 o                         
  -6  -1   4          8.52          8.47         0.47 o                         
  -5  -1   4         22.30         21.76         0.56 o                         
  -4  -1   4         48.31         44.42         0.60 o                         
  -3  -1   4          3.91          5.45         0.24 o                         
  -2  -1   4        190.40        209.10         1.73 o                         
  -1  -1   4        429.17        455.53         3.11 o                         
   0  -1   4        185.11        181.73         1.50 o                         
   1  -1   4        163.31        153.97         1.34 o                         
   2  -1   4         85.83         83.99         0.85 o                         
   3  -1   4          6.15          5.89         0.27 o                         
   4  -1   4         34.97         33.53         1.58 o                         
   5  -1   4         27.35         27.23         0.81 o                         
   6  -1   4         13.28         13.22         0.69 o                         
  -8   0   4          0.16         -0.35         0.45 o                         
  -7   0   4         40.56         41.97         1.09 o                         
  -6   0   4         13.33         11.80         0.67 o                         
  -5   0   4         23.49         22.46         0.47 o                         
  -4   0   4         30.05         30.20         0.55 o                         
  -3   0   4          1.49          3.59         0.25 o                         
  -2   0   4         10.88         12.65         0.30 o                         
  -1   0   4       1726.92       1783.42        13.60 o                         
   0   0   4        163.68        162.68         1.36 o                         
   1   0   4         13.75         13.48         0.60 o                         
   2   0   4         65.02         62.51         0.68 o                         
   3   0   4          0.55          0.34         0.21 o                         
   4   0   4         13.19         13.70         0.42 o                         
   5   0   4         53.73         56.97         2.51 o                         
   6   0   4          0.18          0.57         0.42 o                         
  -8   1   4          2.00          1.92         0.93 o                         
  -7   1   4         20.72         18.66         1.99 o                         
  -6   1   4          8.48          8.24         0.55 o                         
  -5   1   4         22.22         22.05         0.46 o                         
  -4   1   4         48.40         44.91         0.62 o                         
  -3   1   4          3.93          5.39         0.23 o                         
  -2   1   4        190.27        208.07         1.76 o                         
  -1   1   4        429.55        455.67         4.14 o                         
   0   1   4        184.81        180.13         1.66 o                         
   1   1   4        163.25        153.81         1.34 o                         
   2   1   4         85.88         84.92         0.86 o                         
   3   1   4          6.19          5.92         0.39 o                         
   4   1   4         34.91         33.38         0.63 o                         
   5   1   4         27.41         25.77         1.74 o                         
   6   1   4         13.26         11.88         0.69 o                         
  -8   2   4         15.80         14.98         0.84 o                         
  -7   2   4          8.66          8.93         0.69 o                         
  -6   2   4          9.32          8.36         1.17 o                         
  -5   2   4          1.45          1.44         0.27 o                         
  -4   2   4          8.84          7.01         0.28 o                         
  -3   2   4         47.47         53.98         0.65 o                         
  -2   2   4        371.13        396.77         3.18 o                         
  -1   2   4        101.63        109.38         1.13 o                         
   0   2   4        388.68        393.32         3.37 o                         
   1   2   4        127.69        120.77         1.10 o                         
   2   2   4          6.70          6.78         0.32 o                         
   3   2   4         14.65         14.63         0.39 o                         
   4   2   4         51.85         47.97         0.79 o                         
   5   2   4          7.21          7.05         0.88 o                         
  -8   3   4          3.30          2.50         1.94 o                         
  -7   3   4         10.13         10.64         0.69 o                         
  -6   3   4        117.33        109.59         1.89 o                         
  -5   3   4          0.27          0.11         0.41 o                         
  -4   3   4          7.12          9.14         0.47 o                         
  -3   3   4        175.68        178.30         1.59 o                         
  -2   3   4        283.42        297.57         2.90 o                         
  -1   3   4        109.77        109.64         1.16 o                         
   0   3   4        359.65        367.12         3.75 o                         
   1   3   4        105.02        107.41         1.01 o                         
   2   3   4          8.99          8.57         0.30 o                         
   3   3   4         52.08         48.99         0.68 o                         
   4   3   4         51.07         48.11         0.79 o                         
   5   3   4         16.21         16.53         0.97 o                         
  -7   4   4         13.00         12.88         0.76 o                         
  -6   4   4          1.79          0.27         0.43 o                         
  -5   4   4          8.86          5.54         0.53 o                         
  -4   4   4         45.03         44.96         0.78 o                         
  -3   4   4        104.17        109.35         1.10 o                         
  -2   4   4         83.41         90.68         1.12 o                         
  -1   4   4         54.73         51.35         1.05 o                         
   0   4   4        128.89        133.94         1.39 o                         
   1   4   4         51.05         57.19         0.82 o                         
   2   4   4         34.95         32.32         0.53 o                         
   3   4   4         42.63         36.85         0.76 o                         
   4   4   4          4.04          4.41         0.53 o                         
   5   4   4         19.37         18.63         0.89 o                         
  -7   5   4         40.87         35.16         1.14 o                         
  -6   5   4         10.08          9.45         0.67 o                         
  -5   5   4         55.39         44.75         1.17 o                         
  -4   5   4         19.21         17.59         0.53 o                         
  -3   5   4        104.32        104.28         1.17 o                         
  -2   5   4         69.28         66.97         0.92 o                         
  -1   5   4         25.33         24.13         0.58 o                         
   0   5   4         97.21         94.91         1.40 o                         
   1   5   4         91.70         91.64         1.58 o                         
   2   5   4         62.43         60.92         1.28 o                         
   3   5   4         92.80         84.44         1.24 o                         
   4   5   4          2.83          2.79         0.39 o                         
   5   5   4         10.01         12.73         1.17 o                         
  -7   6   4         14.33         16.88         0.94 o                         
  -6   6   4          1.24          1.65         0.49 o                         
  -5   6   4         63.36         53.19         1.54 o                         
  -4   6   4         28.69         27.76         0.76 o                         
  -3   6   4        114.34        119.17         1.49 o                         
  -2   6   4         42.03         41.53         0.71 o                         
  -1   6   4          7.60          8.00         0.57 o                         
   0   6   4         12.98         13.93         0.54 o                         
   1   6   4         95.82         95.96         1.50 o                         
   2   6   4         20.37         16.75         0.73 o                         
   3   6   4         44.50         37.18         0.95 o                         
   4   6   4         22.91         20.05         0.78 o                         
   5   6   4          5.06          3.40         0.65 o                         
  -7   7   4          8.13          8.83         0.89 o                         
  -6   7   4          5.61          3.57         0.56 o                         
  -5   7   4         13.46         10.21         1.01 o                         
  -4   7   4         18.67         17.38         0.97 o                         
  -3   7   4         64.90         63.47         1.03 o                         
  -2   7   4         11.85         12.10         0.45 o                         
  -1   7   4         19.19         16.52         0.54 o                         
   0   7   4         11.27         11.01         0.54 o                         
   1   7   4         40.15         39.81         0.90 o                         
   2   7   4         75.23         67.97         1.50 o                         
   3   7   4          5.35          5.54         0.52 o                         
   4   7   4         27.93         27.75         0.90 o                         
  -6   8   4          1.60          1.36         0.55 o                         
  -5   8   4          0.24          0.87         0.49 o                         
  -4   8   4        109.45        104.09         1.90 o                         
  -3   8   4          8.23          9.22         0.49 o                         
  -2   8   4         17.84         18.65         1.58 o                         
  -1   8   4         12.21         11.56         1.01 o                         
   0   8   4          0.40          1.32         0.34 o                         
   1   8   4          5.50          4.65         0.97 o                         
   2   8   4        119.61        111.67         2.35 o                         
   3   8   4          2.87          2.56         0.45 o                         
   4   8   4          2.16          2.59         0.57 o                         
  -6   9   4          1.05          0.76         0.51 o                         
  -5   9   4          7.05          9.26         0.75 o                         
  -4   9   4         54.77         50.17         1.38 o                         
  -3   9   4          9.58          9.55         0.52 o                         
  -2   9   4         44.77         43.98         1.23 o                         
  -1   9   4         16.66         16.69         0.61 o                         
   0   9   4          2.98          3.06         0.42 o                         
   1   9   4         26.54         23.98         0.78 o                         
   2   9   4         36.03         32.48         0.97 o                         
   3   9   4         31.91         31.66         2.07 o                         
   4   9   4          1.06          1.05         0.89 o                         
  -5  10   4          9.07          7.54         0.89 o                         
  -4  10   4          8.48          7.92         0.69 o                         
  -3  10   4          4.81          5.16         0.63 o                         
  -2  10   4          4.49          4.11         0.63 o                         
  -1  10   4          6.95          7.13         0.97 o                         
   0  10   4          3.28          3.67         0.42 o                         
   1  10   4         36.47         34.38         0.91 o                         
   2  10   4          6.00          6.74         0.60 o                         
   3  10   4         14.21         13.14         1.01 o                         
  -4  11   4          6.99          7.08         0.70 o                         
  -3  11   4         84.12         81.66         2.07 o                         
  -2  11   4          1.57          1.56         0.65 o                         
  -1  11   4          0.42          1.83         0.62 o                         
   0  11   4         11.05         11.33         0.93 o                         
   1  11   4         49.54         45.88         1.12 o                         
   2  11   4          2.31          2.30         0.46 o                         
  -3  12   4          0.30          0.90         0.50 o                         
  -2  12   4          1.86          2.19         0.66 o                         
  -1  12   4          3.72          4.91         0.97 o                         
   0  12   4         10.99          9.97         1.13 o                         
   1  12   4          2.02          1.56         0.48 o                         
  -2 -12   5          6.42          6.00         0.81 o                         
  -1 -12   5          8.46         10.21         0.73 o                         
  -4 -11   5         10.67          9.85         0.69 o                         
  -3 -11   5        115.91        120.92         1.95 o                         
  -2 -11   5         18.09         19.38         0.76 o                         
  -1 -11   5         16.00         17.42         0.81 o                         
   0 -11   5         10.91         11.66         0.69 o                         
   1 -11   5          5.84          4.99         0.57 o                         
  -5 -10   5          1.61          1.30         0.49 o                         
  -4 -10   5          2.42          2.58         0.46 o                         
  -3 -10   5         66.53         66.84         1.35 o                         
  -2 -10   5          4.95          4.61         0.39 o                         
  -1 -10   5         73.29         70.34         2.14 o                         
   0 -10   5          5.42          4.94         0.42 o                         
   1 -10   5          2.53          2.89         0.49 o                         
   2 -10   5          4.96          4.33         0.42 o                         
  -5  -9   5          9.63          9.14         1.13 o                         
  -4  -9   5         14.20         14.22         1.09 o                         
  -3  -9   5         36.27         37.52         0.97 o                         
  -2  -9   5        105.18        111.55         1.38 o                         
  -1  -9   5          1.23          1.10         0.39 o                         
   0  -9   5          6.85          6.87         0.42 o                         
   1  -9   5          2.62          3.17         0.35 o                         
   2  -9   5          1.21          1.38         0.34 o                         
   3  -9   5         39.05         42.27         1.00 o                         
  -6  -8   5          1.72          2.42         0.48 o                         
  -5  -8   5          2.01          1.94         0.61 o                         
  -4  -8   5          0.80          0.93         0.34 o                         
  -3  -8   5          7.28          6.92         0.61 o                         
  -2  -8   5        389.08        385.72         3.67 o                         
  -1  -8   5         27.94         26.66         0.54 o                         
   0  -8   5         10.75         10.66         0.93 o                         
   1  -8   5          0.63          0.21         0.27 o                         
   2  -8   5         40.35         36.06         0.85 o                         
   3  -8   5         16.14         16.20         0.63 o                         
  -6  -7   5         25.38         25.35         0.89 o                         
  -5  -7   5          2.06          2.35         0.43 o                         
  -4  -7   5          0.79          1.74         0.57 o                         
  -3  -7   5         46.93         44.17         1.00 o                         
  -2  -7   5         32.42         32.33         0.62 o                         
  -1  -7   5         42.59         42.62         0.69 o                         
   0  -7   5         30.04         29.35         0.49 o                         
   1  -7   5          0.68          0.68         0.27 o                         
   2  -7   5         22.83         23.35         0.67 o                         
   3  -7   5         14.46         12.97         1.17 o                         
   4  -7   5          0.02          0.34         0.30 o                         
  -7  -6   5        120.92        134.19         2.12 o                         
  -6  -6   5          4.45          4.24         0.48 o                         
  -5  -6   5          4.73          5.88         0.48 o                         
  -4  -6   5          5.20          5.47         0.46 o                         
  -3  -6   5        175.23        166.68         2.67 o                         
  -2  -6   5        136.73        136.74         1.82 o                         
  -1  -6   5        213.89        211.16         1.88 o                         
   0  -6   5         13.39         11.70         0.32 o                         
   1  -6   5         24.69         23.95         0.61 o                         
   2  -6   5         20.37         20.41         0.61 o                         
   3  -6   5         13.74         10.71         0.69 o                         
   4  -6   5         29.18         31.42         0.87 o                         
  -7  -5   5        106.67        106.82         1.80 o                         
  -6  -5   5          7.37          7.85         0.54 o                         
  -5  -5   5         10.00          9.34         0.77 o                         
  -4  -5   5         24.23         21.72         0.69 o                         
  -3  -5   5        171.39        167.09         2.26 o                         
  -2  -5   5         24.56         26.25         0.48 o                         
  -1  -5   5        244.71        235.63         2.03 o                         
   0  -5   5         17.71         17.48         0.47 o                         
   1  -5   5         57.06         59.34         0.80 o                         
   2  -5   5         23.17         22.24         0.61 o                         
   3  -5   5         39.77         34.79         0.81 o                         
   4  -5   5          4.95          4.70         0.42 o                         
  -7  -4   5         24.28         26.04         0.83 o                         
  -6  -4   5         80.74         83.35         1.94 o                         
  -5  -4   5         76.57         75.90         1.35 o                         
  -4  -4   5         89.22         85.15         1.40 o                         
  -3  -4   5         90.32         90.13         1.40 o                         
  -2  -4   5         51.38         47.16         0.62 o                         
  -1  -4   5        131.37        123.68         1.18 o                         
   0  -4   5         23.33         21.68         0.40 o                         
   1  -4   5         29.01         30.22         0.83 o                         
   2  -4   5         13.85         13.74         0.49 o                         
   3  -4   5          2.96          2.88         0.35 o                         
   4  -4   5         27.35         23.60         0.70 o                         
   5  -4   5          1.66          2.39         0.53 o                         
  -7  -3   5          9.36         12.32         0.89 o                         
  -6  -3   5        230.16        235.69         3.06 o                         
  -5  -3   5          3.31          3.23         0.49 o                         
  -4  -3   5        339.63        335.98         3.95 o                         
  -3  -3   5          4.41          6.32         0.40 o                         
  -2  -3   5          1.63          2.46         0.20 o                         
  -1  -3   5        121.03        133.57         1.23 o                         
   0  -3   5        269.28        255.28         2.57 o                         
   1  -3   5         49.34         49.47         1.25 o                         
   2  -3   5         13.28         13.15         0.45 o                         
   3  -3   5          7.92          7.94         0.42 o                         
   4  -3   5         29.34         26.52         0.75 o                         
   5  -3   5          6.25          7.24         0.54 o                         
  -6  -2   5        244.18        241.06         3.06 o                         
  -5  -2   5         68.78         67.19         1.20 o                         
  -4  -2   5        473.07        462.73         6.81 o                         
  -3  -2   5         35.09         37.54         0.80 o                         
  -2  -2   5         12.12         13.71         0.43 o                         
  -1  -2   5          6.20          9.06         0.27 o                         
   0  -2   5        121.67        112.64         1.06 o                         
   1  -2   5         47.36         47.37         0.57 o                         
   2  -2   5         34.40         33.37         0.75 o                         
   3  -2   5          4.19          3.92         0.35 o                         
   4  -2   5         10.51         10.49         0.54 o                         
   5  -2   5         22.89         22.52         0.75 o                         
  -7  -1   5         20.12         20.50         0.97 o                         
  -6  -1   5         26.03         26.38         0.56 o                         
  -5  -1   5        198.88        201.63         1.86 o                         
  -4  -1   5         58.38         58.53         0.72 o                         
  -3  -1   5        121.79        126.44         3.73 o                         
  -2  -1   5         35.12         42.85         0.68 o                         
  -1  -1   5          2.81          2.50         0.17 o                         
   0  -1   5        157.25        170.94         1.46 o                         
   1  -1   5         37.31         35.70         0.70 o                         
   2  -1   5          2.02          2.42         0.20 o                         
   3  -1   5          1.13          1.10         0.23 o                         
   4  -1   5          1.29          1.16         1.09 o                         
   5  -1   5         12.72         11.26         0.56 o                         
  -8   0   5          0.99          1.67         0.57 o                         
  -7   0   5          4.05          3.14         0.77 o                         
  -6   0   5          4.92          4.87         0.32 o                         
  -5   0   5       1165.34       1181.95         9.10 o                         
  -4   0   5          0.45          0.91         0.20 o                         
  -3   0   5          4.37          3.91         0.21 o                         
  -2   0   5         10.76         14.17         0.32 o                         
  -1   0   5         19.12         23.53         0.45 o                         
   0   0   5         75.28         77.57         0.77 o                         
   1   0   5        223.41        210.66         1.78 o                         
   2   0   5         10.88         10.39         0.31 o                         
   3   0   5          0.42          0.52         0.23 o                         
   4   0   5          0.01         -0.03         0.29 o                         
   5   0   5         68.20         67.58         1.86 o                         
  -8   1   5          5.76          5.55         0.64 o                         
  -7   1   5         20.05         21.16         0.87 o                         
  -6   1   5         26.09         25.75         0.87 o                         
  -5   1   5        198.74        200.74         1.86 o                         
  -4   1   5         58.56         59.04         0.73 o                         
  -3   1   5        121.89        125.02         1.21 o                         
  -2   1   5         35.06         42.76         0.59 o                         
  -1   1   5          2.82          2.36         0.21 o                         
   0   1   5        157.31        171.64         2.23 o                         
   1   1   5         37.26         35.81         0.57 o                         
   2   1   5          2.00          1.90         0.21 o                         
   3   1   5          1.12          1.11         0.23 o                         
   4   1   5          1.28          1.37         0.45 o                         
   5   1   5         12.69         11.51         1.22 o                         
  -8   2   5          1.50          1.58         0.56 o                         
  -7   2   5         17.61         18.64         1.26 o                         
  -6   2   5        244.32        240.93         3.31 o                         
  -5   2   5         68.85         67.02         0.84 o                         
  -4   2   5        472.84        470.54         3.80 o                         
  -3   2   5         35.07         39.10         0.78 o                         
  -2   2   5         12.15         13.01         0.48 o                         
  -1   2   5          6.18          9.61         0.41 o                         
   0   2   5        121.61        112.77         1.26 o                         
   1   2   5         47.47         46.54         0.71 o                         
   2   2   5         34.33         33.76         1.08 o                         
   3   2   5          4.19          4.21         0.40 o                         
   4   2   5         10.54         10.40         0.65 o                         
   5   2   5         22.89         22.44         1.46 o                         
  -7   3   5          9.34          9.35         0.70 o                         
  -6   3   5        229.94        233.12         3.25 o                         
  -5   3   5          3.34          3.16         0.34 o                         
  -4   3   5        339.87        332.08         2.82 o                         
  -3   3   5          4.40          7.40         0.30 o                         
  -2   3   5          1.64          2.12         0.27 o                         
  -1   3   5        121.09        134.36         1.77 o                         
   0   3   5        269.30        255.08         3.06 o                         
   1   3   5         49.30         51.63         0.77 o                         
   2   3   5         13.24         13.83         0.46 o                         
   3   3   5          7.90          8.86         0.44 o                         
   4   3   5         29.27         26.78         0.85 o                         
   5   3   5          6.25          6.14         0.65 o                         
  -7   4   5         24.35         24.60         1.13 o                         
  -6   4   5         80.90         82.31         1.60 o                         
  -5   4   5         76.54         75.04         1.76 o                         
  -4   4   5         89.12         85.50         0.98 o                         
  -3   4   5         90.18         91.55         1.01 o                         
  -2   4   5         51.42         48.52         0.88 o                         
  -1   4   5        131.31        123.62         1.67 o                         
   0   4   5         23.31         21.36         0.62 o                         
   1   4   5         29.01         29.53         1.17 o                         
   2   4   5         13.92         13.80         0.58 o                         
   3   4   5          2.94          2.70         0.39 o                         
   4   4   5         27.38         23.15         0.84 o                         
   5   4   5          1.64          2.38         0.77 o                         
  -7   5   5        106.59        105.04         2.05 o                         
  -6   5   5          7.33          8.06         0.64 o                         
  -5   5   5          9.99         10.46         0.65 o                         
  -4   5   5         24.25         22.72         0.63 o                         
  -3   5   5        171.50        169.94         1.61 o                         
  -2   5   5         24.51         25.60         0.64 o                         
  -1   5   5        244.84        233.66         2.87 o                         
   0   5   5         17.69         17.47         0.81 o                         
   1   5   5         57.12         59.34         1.13 o                         
   2   5   5         23.14         23.26         0.89 o                         
   3   5   5         39.70         34.58         1.22 o                         
   4   5   5          4.95          6.48         0.73 o                         
  -7   6   5        121.05        127.94         2.37 o                         
  -6   6   5          4.46          4.97         0.57 o                         
  -5   6   5          4.72          5.27         0.57 o                         
  -4   6   5          5.18          5.00         0.42 o                         
  -3   6   5        175.13        173.17         1.66 o                         
  -2   6   5        136.60        135.71         1.87 o                         
  -1   6   5        213.83        209.03         2.64 o                         
   0   6   5         13.38         10.83         0.61 o                         
   1   6   5         24.71         23.71         0.72 o                         
   2   6   5         20.43         20.38         1.05 o                         
   3   6   5         13.79         12.24         0.66 o                         
   4   6   5         29.16         33.14         1.30 o                         
  -6   7   5         25.36         23.75         1.00 o                         
  -5   7   5          2.08          2.70         0.51 o                         
  -4   7   5          0.78          1.48         0.35 o                         
  -3   7   5         46.91         45.35         0.89 o                         
  -2   7   5         32.54         31.71         0.96 o                         
  -1   7   5         42.55         41.83         1.13 o                         
   0   7   5         30.10         28.21         0.73 o                         
   1   7   5          0.68          0.44         0.34 o                         
   2   7   5         22.82         23.86         0.78 o                         
   3   7   5         14.45         13.77         0.72 o                         
   4   7   5          0.02          0.23         0.40 o                         
  -6   8   5          1.73          2.49         0.61 o                         
  -5   8   5          2.01          1.99         0.77 o                         
  -4   8   5          0.80          0.27         0.43 o                         
  -3   8   5          7.28          6.96         0.49 o                         
  -2   8   5        388.94        385.57         3.90 o                         
  -1   8   5         27.90         26.74         0.97 o                         
   0   8   5         10.74          9.87         0.54 o                         
   1   8   5          0.64          0.68         0.40 o                         
   2   8   5         40.42         37.00         2.19 o                         
   3   8   5         16.18         16.15         0.75 o                         
  -5   9   5          9.63          9.62         0.75 o                         
  -4   9   5         14.16         14.89         0.84 o                         
  -3   9   5         36.34         37.24         1.18 o                         
  -2   9   5        105.20        110.96         3.61 o                         
  -1   9   5          1.20          1.12         0.34 o                         
   0   9   5          6.86          6.88         0.53 o                         
   1   9   5          2.61          2.37         0.48 o                         
   2   9   5          1.20          0.80         0.53 o                         
   3   9   5         39.08         42.83         1.50 o                         
  -5  10   5          1.63          1.52         0.85 o                         
  -4  10   5          2.43          3.02         0.57 o                         
  -3  10   5         66.51         68.02         1.23 o                         
  -2  10   5          4.96          5.59         0.77 o                         
  -1  10   5         73.21         71.06         2.19 o                         
   0  10   5          5.44          5.10         0.52 o                         
   1  10   5          2.53          1.93         0.43 o                         
   2  10   5          4.97          3.47         0.55 o                         
  -4  11   5         10.71          9.23         1.34 o                         
  -3  11   5        115.94        115.31         2.19 o                         
  -2  11   5         18.10         19.64         1.90 o                         
  -1  11   5         16.02         14.58         1.22 o                         
   0  11   5         10.86         10.62         0.67 o                         
   1  11   5          5.82          5.73         0.56 o                         
  -2  12   5          6.42          5.95         1.46 o                         
  -1  12   5          8.47         10.54         2.35 o                         
  -2 -11   6          7.30          7.10         0.44 o                         
  -1 -11   6         36.91         37.81         1.00 o                         
  -4 -10   6          3.57          3.38         0.77 o                         
  -3 -10   6         14.81         15.56         0.74 o                         
  -2 -10   6         96.87        100.51         1.35 o                         
  -1 -10   6         85.70         83.20         1.82 o                         
   0 -10   6          0.37          0.66         0.35 o                         
   1 -10   6          5.00          4.60         0.46 o                         
  -5  -9   6          3.24          4.84         0.57 o                         
  -4  -9   6          3.60          3.89         0.57 o                         
  -3  -9   6         19.27         20.32         1.13 o                         
  -2  -9   6        182.20        184.49         2.05 o                         
  -1  -9   6        110.30        106.81         1.36 o                         
   0  -9   6          7.16          7.28         0.49 o                         
   1  -9   6          1.79          1.38         0.34 o                         
   2  -9   6          2.96          3.69         0.42 o                         
  -6  -8   6         12.37         12.32         1.13 o                         
  -5  -8   6          8.24          9.08         0.81 o                         
  -4  -8   6          0.96          0.45         0.40 o                         
  -3  -8   6        125.22        125.15         2.23 o                         
  -2  -8   6          3.77          4.06         0.40 o                         
  -1  -8   6        176.69        178.35         2.20 o                         
   0  -8   6          0.96          1.08         0.29 o                         
   1  -8   6          6.92          6.72         0.43 o                         
   2  -8   6          2.01          1.75         0.35 o                         
  -6  -7   6          4.82          6.81         0.65 o                         
  -5  -7   6          2.99          1.75         0.43 o                         
  -4  -7   6          3.11          2.49         0.43 o                         
  -3  -7   6          3.62          3.65         0.46 o                         
  -2  -7   6        377.11        367.36         3.17 o                         
  -1  -7   6        205.81        200.86         1.88 o                         
   0  -7   6         17.60         15.19         0.46 o                         
   1  -7   6          0.17          0.11         0.27 o                         
   2  -7   6          0.30          0.30         0.28 o                         
   3  -7   6         25.49         29.79         1.09 o                         
  -6  -6   6         14.94         14.56         0.71 o                         
  -5  -6   6          1.90          2.59         0.46 o                         
  -4  -6   6         55.49         53.02         1.14 o                         
  -3  -6   6         20.15         21.44         0.77 o                         
  -2  -6   6        392.17        380.58         3.22 o                         
  -1  -6   6        140.30        140.17         1.38 o                         
   0  -6   6          1.13          3.24         0.28 o                         
   1  -6   6          6.73          7.45         0.42 o                         
   2  -6   6          5.74          5.93         0.42 o                         
   3  -6   6         28.06         27.37         1.13 o                         
  -7  -5   6         14.06         11.95         0.71 o                         
  -6  -5   6         54.44         58.05         1.26 o                         
  -5  -5   6          0.57          0.29         0.41 o                         
  -4  -5   6         83.82         78.19         1.43 o                         
  -3  -5   6        243.11        227.88         3.00 o                         
  -2  -5   6          5.64          6.37         0.31 o                         
  -1  -5   6        250.57        244.06         2.14 o                         
   0  -5   6        196.76        187.78         2.02 o                         
   1  -5   6         41.17         37.47         1.21 o                         
   2  -5   6         12.18         12.96         0.50 o                         
   3  -5   6         72.02         77.54         2.59 o                         
   4  -5   6          7.43          9.02         0.55 o                         
  -7  -4   6          6.04          6.64         1.01 o                         
  -6  -4   6         60.02         59.66         2.59 o                         
  -5  -4   6         50.26         49.72         1.09 o                         
  -4  -4   6          4.19          3.24         0.43 o                         
  -3  -4   6        477.97        464.82         5.47 o                         
  -2  -4   6         13.29         14.39         0.36 o                         
  -1  -4   6          4.82          4.09         0.23 o                         
   0  -4   6        398.43        396.30         3.22 o                         
   1  -4   6          0.73          0.96         0.19 o                         
   2  -4   6          8.39          8.20         0.43 o                         
   3  -4   6        123.88        126.80         1.89 o                         
   4  -4   6          0.23          0.03         0.34 o                         
  -7  -3   6         23.71         28.34         0.89 o                         
  -6  -3   6         40.52         43.28         1.03 o                         
  -5  -3   6         12.52         11.44         0.60 o                         
  -4  -3   6         99.39         96.73         1.54 o                         
  -3  -3   6        265.16        251.47         3.18 o                         
  -2  -3   6         58.34         54.22         0.75 o                         
  -1  -3   6        136.64        129.82         1.40 o                         
   0  -3   6        402.74        393.93         3.20 o                         
   1  -3   6          4.41          4.60         0.28 o                         
   2  -3   6        234.44        237.42         2.38 o                         
   3  -3   6         58.42         62.30         1.14 o                         
   4  -3   6          7.81          9.69         0.55 o                         
  -7  -2   6         10.83         11.53         0.63 o                         
  -6  -2   6          7.52          7.51         1.13 o                         
  -5  -2   6        330.11        328.04         4.01 o                         
  -4  -2   6        283.33        272.41         3.41 o                         
  -3  -2   6         12.55         13.05         0.54 o                         
  -2  -2   6         34.82         35.18         0.51 o                         
  -1  -2   6        103.53        107.89         1.05 o                         
   0  -2   6         55.12         55.90         0.74 o                         
   1  -2   6        362.86        357.43         2.91 o                         
   2  -2   6        105.30        112.77         1.51 o                         
   3  -2   6          2.88          2.72         0.35 o                         
   4  -2   6          7.30          7.54         0.97 o                         
  -6  -1   6          5.80          7.06         0.52 o                         
  -5  -1   6        202.69        202.64         3.81 o                         
  -4  -1   6        244.22        230.67         4.21 o                         
  -3  -1   6         25.03         24.36         0.69 o                         
  -2  -1   6          1.73          2.17         0.37 o                         
  -1  -1   6         23.08         22.08         0.52 o                         
   0  -1   6         39.82         41.92         0.70 o                         
   1  -1   6        772.53        766.72         7.01 o                         
   2  -1   6        292.58        292.34         3.65 o                         
   3  -1   6         35.10         35.53         1.30 o                         
   4  -1   6          0.11          0.81         0.65 o                         
  -6   0   6        157.33        166.78         3.28 o                         
  -5   0   6          0.76          1.04         0.31 o                         
  -4   0   6        536.71        530.93         5.07 o                         
  -3   0   6          2.57          3.19         0.47 o                         
  -2   0   6         16.69         12.72         0.40 o                         
  -1   0   6          1.22          1.18         0.23 o                         
   0   0   6        408.69        392.17         3.73 o                         
   1   0   6          7.30          7.71         0.51 o                         
   2   0   6        170.70        174.39         2.35 o                         
   3   0   6          1.45          4.05         0.57 o                         
   4   0   6          4.73          5.91         0.89 o                         
  -7   1   6          2.43          2.59         1.05 o                         
  -6   1   6          5.79          7.01         0.61 o                         
  -5   1   6        202.72        205.88         2.61 o                         
  -4   1   6        244.17        229.23         2.44 o                         
  -3   1   6         25.05         24.36         0.61 o                         
  -2   1   6          1.73          1.78         0.31 o                         
  -1   1   6         23.07         23.08         0.49 o                         
   0   1   6         39.85         42.89         0.70 o                         
   1   1   6        772.50        767.52         7.01 o                         
   2   1   6        292.59        289.22         2.94 o                         
   3   1   6         35.13         35.66         0.90 o                         
   4   1   6          0.11          0.21         0.41 o                         
  -7   2   6         10.84         10.86         0.77 o                         
  -6   2   6          7.48          7.61         0.57 o                         
  -5   2   6        330.13        329.44         2.84 o                         
  -4   2   6        283.38        277.30         2.41 o                         
  -3   2   6         12.54         13.68         0.40 o                         
  -2   2   6         34.80         34.56         1.34 o                         
  -1   2   6        103.51        107.65         1.57 o                         
   0   2   6         55.13         56.32         1.03 o                         
   1   2   6        362.87        351.56         3.47 o                         
   2   2   6        105.31        112.17         1.41 o                         
   3   2   6          2.90          2.71         0.40 o                         
   4   2   6          7.31          7.44         0.56 o                         
  -7   3   6         23.75         26.28         1.17 o                         
  -6   3   6         40.52         42.21         1.10 o                         
  -5   3   6         12.53         10.56         0.50 o                         
  -4   3   6         99.38         99.76         1.11 o                         
  -3   3   6        265.09        258.01         2.27 o                         
  -2   3   6         58.40         55.00         0.99 o                         
  -1   3   6        136.67        130.94         2.55 o                         
   0   3   6        402.70        392.66         4.54 o                         
   1   3   6          4.41          4.37         0.43 o                         
   2   3   6        234.48        235.19         3.00 o                         
   3   3   6         58.40         64.17         1.62 o                         
   4   3   6          7.84          9.07         0.73 o                         
  -7   4   6          5.99          6.79         0.93 o                         
  -6   4   6         60.03         57.97         1.33 o                         
  -5   4   6         50.26         50.92         0.95 o                         
  -4   4   6          4.16          3.15         0.28 o                         
  -3   4   6        478.10        476.21         4.61 o                         
  -2   4   6         13.29         14.24         0.81 o                         
  -1   4   6          4.76          4.11         0.39 o                         
   0   4   6        398.46        390.98         4.60 o                         
   1   4   6          0.75          1.09         0.53 o                         
   2   4   6          8.41          8.80         0.51 o                         
   3   4   6        123.88        128.29         1.94 o                         
   4   4   6          0.23          0.73         0.49 o                         
  -7   5   6         14.06         13.14         0.78 o                         
  -6   5   6         54.48         57.79         3.61 o                         
  -5   5   6          0.58          0.89         0.30 o                         
  -4   5   6         83.78         81.75         1.22 o                         
  -3   5   6        243.14        235.38         2.16 o                         
  -2   5   6          5.64          6.86         0.45 o                         
  -1   5   6        250.60        243.46         3.02 o                         
   0   5   6        196.82        185.25         2.50 o                         
   1   5   6         41.13         37.78         1.46 o                         
   2   5   6         12.14         13.51         0.64 o                         
   3   5   6         72.07         80.29         1.48 o                         
   4   5   6          7.41          9.64         0.81 o                         
  -6   6   6         14.87         15.15         0.89 o                         
  -5   6   6          1.90          2.37         0.49 o                         
  -4   6   6         55.58         56.22         1.01 o                         
  -3   6   6         20.14         22.87         0.52 o                         
  -2   6   6        392.27        385.57         4.48 o                         
  -1   6   6        140.31        138.84         1.98 o                         
   0   6   6          1.11          3.50         0.73 o                         
   1   6   6          6.73          6.82         0.51 o                         
   2   6   6          5.74          6.11         0.52 o                         
   3   6   6         28.08         26.71         1.09 o                         
  -6   7   6          4.85          6.08         0.70 o                         
  -5   7   6          2.98          3.21         0.85 o                         
  -4   7   6          3.12          3.05         0.40 o                         
  -3   7   6          3.63          3.60         0.41 o                         
  -2   7   6        377.16        383.89         4.42 o                         
  -1   7   6        205.87        201.18         2.66 o                         
   0   7   6         17.58         15.59         0.61 o                         
   1   7   6          0.16          0.04         0.34 o                         
   2   7   6          0.29         -0.23         0.65 o                         
   3   7   6         25.47         31.17         1.26 o                         
  -6   8   6         12.39         10.86         0.97 o                         
  -5   8   6          8.18          9.60         0.77 o                         
  -4   8   6          0.94          1.41         0.38 o                         
  -3   8   6        125.31        127.87         1.75 o                         
  -2   8   6          3.77          4.65         0.42 o                         
  -1   8   6        176.74        173.61         3.61 o                         
   0   8   6          0.97          0.86         0.34 o                         
   1   8   6          6.91          6.52         0.52 o                         
   2   8   6          2.02          1.57         0.45 o                         
  -5   9   6          3.24          4.06         0.64 o                         
  -4   9   6          3.61          2.85         0.57 o                         
  -3   9   6         19.28         19.13         0.86 o                         
  -2   9   6        182.25        181.84         3.05 o                         
  -1   9   6        110.27        105.13         1.71 o                         
   0   9   6          7.15          6.34         0.52 o                         
   1   9   6          1.79          2.07         0.46 o                         
   2   9   6          2.96          3.78         0.52 o                         
  -4  10   6          3.58          3.98         0.64 o                         
  -3  10   6         14.73         15.33         0.68 o                         
  -2  10   6         96.91        101.68         2.14 o                         
  -1  10   6         85.78         86.43         2.27 o                         
   0  10   6          0.38         -0.02         0.49 o                         
   1  10   6          5.00          5.09         0.55 o                         
  -2  11   6          7.30          6.91         0.85 o                         
  -1  11   6         36.92         36.38         1.70 o                         
  -2 -10   7          2.53          3.23         0.35 o                         
  -1 -10   7         38.41         36.22         1.22 o                         
  -4  -9   7          0.12          0.53         0.49 o                         
  -3  -9   7          1.39          1.17         0.46 o                         
  -2  -9   7         24.46         25.91         0.64 o                         
  -1  -9   7         12.17         13.24         0.85 o                         
   0  -9   7          3.42          5.40         0.48 o                         
  -5  -8   7         16.39         16.75         0.80 o                         
  -4  -8   7          1.06          0.82         0.43 o                         
  -3  -8   7          3.29          3.21         0.46 o                         
  -2  -8   7         12.75         12.96         0.51 o                         
  -1  -8   7         26.78         29.63         0.60 o                         
   0  -8   7         34.96         35.60         0.87 o                         
   1  -8   7         12.35         12.82         0.61 o                         
  -5  -7   7         35.92         36.79         2.15 o                         
  -4  -7   7          0.38          0.57         0.40 o                         
  -3  -7   7          8.50          8.66         1.09 o                         
  -2  -7   7         15.80         15.29         0.68 o                         
  -1  -7   7         49.96         49.25         0.80 o                         
   0  -7   7         13.90         15.06         1.30 o                         
   1  -7   7         17.42         21.28         0.69 o                         
   2  -7   7          0.12          0.20         0.28 o                         
  -6  -6   7         24.60         32.09         0.97 o                         
  -5  -6   7         38.31         39.06         1.70 o                         
  -4  -6   7          5.61          6.11         0.54 o                         
  -3  -6   7          7.15          7.36         0.54 o                         
  -2  -6   7         11.21         12.61         0.46 o                         
  -1  -6   7          4.25          3.38         0.27 o                         
   0  -6   7          5.05          5.18         0.36 o                         
   1  -6   7         18.18         20.60         1.01 o                         
   2  -6   7          5.73          5.60         0.43 o                         
  -6  -5   7         20.64         23.99         1.01 o                         
  -5  -5   7         14.51         13.72         0.66 o                         
  -4  -5   7         35.77         32.18         1.09 o                         
  -3  -5   7          2.35          1.67         0.40 o                         
  -2  -5   7         26.46         27.50         0.98 o                         
  -1  -5   7         38.68         38.80         0.60 o                         
   0  -5   7         13.02         11.55         0.37 o                         
   1  -5   7          8.21          8.56         0.37 o                         
   2  -5   7         15.74         17.49         0.61 o                         
   3  -5   7         14.98         15.64         1.22 o                         
  -7  -4   7         30.78         41.62         1.14 o                         
  -6  -4   7          5.87          6.93         0.57 o                         
  -5  -4   7          1.10          1.57         0.81 o                         
  -4  -4   7         72.22         65.57         1.29 o                         
  -3  -4   7          3.51          3.22         0.65 o                         
  -2  -4   7         23.77         24.13         0.64 o                         
  -1  -4   7         16.39         14.62         0.52 o                         
   0  -4   7         11.92         11.54         0.46 o                         
   1  -4   7         11.44         11.47         0.62 o                         
   2  -4   7         31.46         38.57         1.62 o                         
   3  -4   7         50.17         51.29         1.94 o                         
  -7  -3   7         30.39         38.95         1.08 o                         
  -6  -3   7          1.99          2.62         0.43 o                         
  -5  -3   7         13.31         11.89         0.73 o                         
  -4  -3   7         48.28         43.14         1.86 o                         
  -3  -3   7         14.32         12.56         0.69 o                         
  -2  -3   7         31.44         28.16         0.89 o                         
  -1  -3   7         14.30         12.28         0.46 o                         
   0  -3   7         11.04         12.58         0.49 o                         
   1  -3   7         26.75         28.60         0.80 o                         
   2  -3   7          2.45          1.86         0.65 o                         
   3  -3   7         53.06         57.69         2.03 o                         
  -7  -2   7          6.16          8.55         0.60 o                         
  -6  -2   7          3.06          3.15         0.48 o                         
  -5  -2   7         15.05         16.32         0.68 o                         
  -4  -2   7         27.17         24.29         0.93 o                         
  -3  -2   7         70.83         62.50         1.17 o                         
  -2  -2   7         47.90         39.84         0.76 o                         
  -1  -2   7          5.51          4.99         0.47 o                         
   0  -2   7          2.91          3.49         0.33 o                         
   1  -2   7         41.49         40.20         0.93 o                         
   2  -2   7         25.67         28.93         0.84 o                         
   3  -2   7         43.79         45.13         1.78 o                         
  -7  -1   7          0.50          1.30         0.65 o                         
  -6  -1   7          2.29          2.92         0.46 o                         
  -5  -1   7          6.65          7.72         0.54 o                         
  -4  -1   7         11.20         10.61         0.57 o                         
  -3  -1   7         62.94         51.94         1.46 o                         
  -2  -1   7         52.01         42.35         0.76 o                         
  -1  -1   7          1.37          1.54         0.28 o                         
   0  -1   7          7.36          7.94         0.52 o                         
   1  -1   7         48.33         50.64         0.92 o                         
   2  -1   7        114.01        112.24         1.79 o                         
   3  -1   7          2.90          2.27         0.73 o                         
  -6   0   7          0.22          0.97         0.49 o                         
  -5   0   7          3.09          3.35         0.43 o                         
  -4   0   7         11.77          8.83         0.61 o                         
  -3   0   7        152.30        134.61         1.94 o                         
  -2   0   7         24.05         19.98         0.66 o                         
  -1   0   7          7.90          9.17         0.44 o                         
   0   0   7         14.56         14.67         0.48 o                         
   1   0   7          0.76          0.54         0.28 o                         
   2   0   7         54.05         57.18         1.13 o                         
   3   0   7          5.33          6.83         0.52 o                         
  -6   1   7          2.26          2.27         0.65 o                         
  -5   1   7          6.65          7.07         0.51 o                         
  -4   1   7         11.24         10.81         0.49 o                         
  -3   1   7         62.88         53.21         0.93 o                         
  -2   1   7         52.01         41.58         1.09 o                         
  -1   1   7          1.38          1.41         0.41 o                         
   0   1   7          7.36          8.45         0.69 o                         
   1   1   7         48.29         49.77         1.03 o                         
   2   1   7        114.06        117.27         1.79 o                         
   3   1   7          2.90          3.16         0.45 o                         
  -6   2   7          3.08          2.96         0.85 o                         
  -5   2   7         15.08         15.65         0.59 o                         
  -4   2   7         27.11         26.00         0.67 o                         
  -3   2   7         70.93         64.06         1.65 o                         
  -2   2   7         47.96         38.42         0.88 o                         
  -1   2   7          5.49          4.77         0.43 o                         
   0   2   7          2.92          3.39         0.43 o                         
   1   2   7         41.57         39.03         0.91 o                         
   2   2   7         25.59         27.77         0.89 o                         
   3   2   7         43.75         49.59         1.46 o                         
  -7   3   7         30.48         37.03         2.27 o                         
  -6   3   7          1.98          1.13         0.97 o                         
  -5   3   7         13.24         12.73         0.78 o                         
  -4   3   7         48.36         44.63         0.87 o                         
  -3   3   7         14.29         12.43         0.52 o                         
  -2   3   7         31.40         27.81         0.76 o                         
  -1   3   7         14.34         12.44         0.56 o                         
   0   3   7         11.01         11.75         0.56 o                         
   1   3   7         26.74         27.41         1.70 o                         
   2   3   7          2.45          2.58         0.39 o                         
   3   3   7         53.13         57.12         1.62 o                         
  -7   4   7         30.73         38.97         2.27 o                         
  -6   4   7          5.87          7.29         1.30 o                         
  -5   4   7          1.10          1.24         0.49 o                         
  -4   4   7         72.27         67.58         1.11 o                         
  -3   4   7          3.49          2.87         0.64 o                         
  -2   4   7         23.83         23.93         0.74 o                         
  -1   4   7         16.40         14.56         0.58 o                         
   0   4   7         11.91         12.79         0.60 o                         
   1   4   7         11.44         11.61         0.85 o                         
   2   4   7         31.47         35.07         0.93 o                         
   3   4   7         50.10         51.13         1.54 o                         
  -6   5   7         20.65         23.93         1.46 o                         
  -5   5   7         14.57         13.85         0.62 o                         
  -4   5   7         35.73         34.73         0.81 o                         
  -3   5   7          2.33          2.21         0.29 o                         
  -2   5   7         26.40         26.16         1.34 o                         
  -1   5   7         38.65         36.40         1.74 o                         
   0   5   7         13.02         13.03         1.26 o                         
   1   5   7          8.22          8.58         0.56 o                         
   2   5   7         15.77         18.15         0.97 o                         
   3   5   7         14.99         15.64         0.97 o                         
  -6   6   7         24.58         30.55         1.12 o                         
  -5   6   7         38.31         39.69         0.94 o                         
  -4   6   7          5.64          7.09         0.50 o                         
  -3   6   7          7.15          7.18         0.38 o                         
  -2   6   7         11.23         13.46         1.66 o                         
  -1   6   7          4.26          3.85         0.45 o                         
   0   6   7          5.04          5.27         0.46 o                         
   1   6   7         18.18         20.71         0.78 o                         
   2   6   7          5.72          6.00         0.56 o                         
  -5   7   7         35.94         39.54         1.24 o                         
  -4   7   7          0.39          0.57         0.53 o                         
  -3   7   7          8.47          8.47         0.77 o                         
  -2   7   7         15.75         13.77         0.81 o                         
  -1   7   7         49.89         50.30         2.35 o                         
   0   7   7         13.92         17.40         1.90 o                         
   1   7   7         17.45         19.50         1.26 o                         
   2   7   7          0.11         -0.29         0.45 o                         
  -5   8   7         16.40         19.24         0.98 o                         
  -4   8   7          1.06          0.97         0.46 o                         
  -3   8   7          3.31          3.04         0.51 o                         
  -2   8   7         12.70         12.15         0.64 o                         
  -1   8   7         26.84         28.28         0.90 o                         
   0   8   7         34.98         37.03         1.01 o                         
   1   8   7         12.32         13.58         0.72 o                         
  -4   9   7          0.12          0.39         0.40 o                         
  -3   9   7          1.38          1.68         0.44 o                         
  -2   9   7         24.43         24.08         1.12 o                         
  -1   9   7         12.14         13.58         0.72 o                         
   0   9   7          3.42          4.29         0.52 o                         
  -2  10   7          2.56          3.35         0.69 o                         
  -1  10   7         38.40         40.24         1.09 o                         
  -4  -8   8          0.09          0.97         0.65 o                         
  -3  -8   8          1.86          1.69         0.48 o                         
  -2  -8   8         10.52         12.14         0.52 o                         
  -1  -8   8         11.51         12.31         0.77 o                         
  -4  -7   8          3.51          3.36         0.97 o                         
  -3  -7   8          2.54          2.75         0.48 o                         
  -2  -7   8          0.86          1.53         0.38 o                         
  -1  -7   8          9.10          8.98         0.66 o                         
   0  -7   8         52.67         53.15         2.03 o                         
  -5  -6   8         13.42         15.10         1.22 o                         
  -4  -6   8         10.99         10.62         0.97 o                         
  -3  -6   8          3.11          3.36         0.52 o                         
  -2  -6   8          9.64         10.24         0.53 o                         
  -1  -6   8         23.17         24.13         1.03 o                         
   0  -6   8         17.69         18.08         1.26 o                         
   1  -6   8          3.46          3.24         0.81 o                         
  -6  -5   8         24.98         27.92         1.00 o                         
  -5  -5   8          8.45          8.64         0.63 o                         
  -4  -5   8         31.25         28.52         1.17 o                         
  -3  -5   8          7.64          8.38         0.60 o                         
  -2  -5   8         20.44         20.12         0.64 o                         
  -1  -5   8         20.55         20.67         0.64 o                         
   0  -5   8         56.02         55.95         1.30 o                         
   1  -5   8          4.23          5.67         0.89 o                         
  -6  -4   8         28.87         33.56         1.03 o                         
  -5  -4   8          7.27          7.81         0.61 o                         
  -4  -4   8          7.83          6.54         0.54 o                         
  -3  -4   8         15.01         13.30         1.13 o                         
  -2  -4   8         37.30         35.57         0.80 o                         
  -1  -4   8         30.43         25.46         0.67 o                         
   0  -4   8         18.83         20.27         0.76 o                         
   1  -4   8         24.51         27.15         0.88 o                         
   2  -4   8         22.51         24.71         1.38 o                         
  -6  -3   8          0.48          1.65         0.45 o                         
  -5  -3   8         10.39          9.51         0.66 o                         
  -4  -3   8          2.77          3.20         0.46 o                         
  -3  -3   8         85.86         75.47         1.43 o                         
  -2  -3   8         11.59         10.45         0.55 o                         
  -1  -3   8         56.34         49.61         0.90 o                         
   0  -3   8         13.86         14.81         0.56 o                         
   1  -3   8         20.12         23.30         0.82 o                         
   2  -3   8         11.09         12.88         1.13 o                         
  -6  -2   8          1.35          1.38         0.46 o                         
  -5  -2   8          3.02          3.52         0.48 o                         
  -4  -2   8         56.31         52.34         1.14 o                         
  -3  -2   8         33.04         29.52         1.46 o                         
  -2  -2   8          5.27          5.13         0.58 o                         
  -1  -2   8         46.01         42.16         0.84 o                         
   0  -2   8          9.42         11.23         0.51 o                         
   1  -2   8          1.90          1.53         0.43 o                         
   2  -2   8         20.72         25.89         0.85 o                         
  -6  -1   8          2.11          3.07         0.48 o                         
  -5  -1   8          0.99          0.69         0.40 o                         
  -4  -1   8         32.98         31.85         0.97 o                         
  -3  -1   8         90.07         77.41         1.40 o                         
  -2  -1   8        141.18        114.21         1.77 o                         
  -1  -1   8          7.88          7.46         0.61 o                         
   0  -1   8          0.83          0.96         0.31 o                         
   1  -1   8          1.42          1.50         0.43 o                         
   2  -1   8         12.21         13.17         1.26 o                         
  -7   0   8          0.29          0.97         0.65 o                         
  -6   0   8          3.79          5.11         0.54 o                         
  -5   0   8         15.90         14.88         0.66 o                         
  -4   0   8         12.14         10.92         0.63 o                         
  -3   0   8         17.33         16.90         0.66 o                         
  -2   0   8         41.81         36.20         2.07 o                         
  -1   0   8          0.01          0.16         0.73 o                         
   0   0   8          0.14          0.28         0.34 o                         
   1   0   8         47.10         50.39         1.08 o                         
   2   0   8          7.67          8.51         0.81 o                         
  -6   1   8          2.10          2.51         0.65 o                         
  -5   1   8          0.98          0.69         0.40 o                         
  -4   1   8         32.95         31.47         0.88 o                         
  -3   1   8         90.20         75.62         1.70 o                         
  -2   1   8        141.06        112.75         2.71 o                         
  -1   1   8          7.90          6.42         0.51 o                         
   0   1   8          0.84          1.17         0.37 o                         
   1   1   8          1.39          1.34         0.40 o                         
   2   1   8         12.21         13.53         0.89 o                         
  -6   2   8          1.37          1.54         0.65 o                         
  -5   2   8          3.00          3.76         0.65 o                         
  -4   2   8         56.31         53.13         1.14 o                         
  -3   2   8         32.94         31.38         1.61 o                         
  -2   2   8          5.33          4.67         0.53 o                         
  -1   2   8         46.05         43.59         1.03 o                         
   0   2   8          9.44         11.75         0.73 o                         
   1   2   8          1.88          2.09         0.40 o                         
   2   2   8         20.70         23.82         1.13 o                         
  -6   3   8          0.49          0.68         0.55 o                         
  -5   3   8         10.38         10.63         0.57 o                         
  -4   3   8          2.79          3.72         0.44 o                         
  -3   3   8         85.86         78.92         1.25 o                         
  -2   3   8         11.64         10.45         1.09 o                         
  -1   3   8         56.25         47.01         1.70 o                         
   0   3   8         13.81         12.78         0.62 o                         
   1   3   8         20.17         21.96         0.80 o                         
   2   3   8         11.12         12.24         0.89 o                         
  -6   4   8         28.84         33.87         2.03 o                         
  -5   4   8          7.29          7.98         0.73 o                         
  -4   4   8          7.74          6.24         0.47 o                         
  -3   4   8         15.02         13.03         1.36 o                         
  -2   4   8         37.27         36.69         0.91 o                         
  -1   4   8         30.54         27.03         1.54 o                         
   0   4   8         18.86         19.55         0.74 o                         
   1   4   8         24.48         26.97         1.13 o                         
   2   4   8         22.45         25.55         0.91 o                         
  -6   5   8         24.98         27.87         2.03 o                         
  -5   5   8          8.42          8.13         0.97 o                         
  -4   5   8         31.29         31.40         1.90 o                         
  -3   5   8          7.68          8.32         0.64 o                         
  -2   5   8         20.43         18.66         0.70 o                         
  -1   5   8         20.50         20.83         1.70 o                         
   0   5   8         56.05         56.92         1.22 o                         
   1   5   8          4.22          4.47         0.51 o                         
  -5   6   8         13.37         17.89         1.02 o                         
  -4   6   8         10.97         10.92         0.82 o                         
  -3   6   8          3.09          3.79         0.42 o                         
  -2   6   8          9.67         10.53         0.62 o                         
  -1   6   8         23.20         25.66         1.01 o                         
   0   6   8         17.73         18.35         0.76 o                         
   1   6   8          3.43          3.47         0.51 o                         
  -5   7   8         33.55         35.81         2.27 o                         
  -4   7   8          3.50          1.48         2.55 o                         
  -3   7   8          2.56          3.87         0.64 o                         
  -2   7   8          0.87          1.44         0.49 o                         
  -1   7   8          9.11          8.73         0.65 o                         
   0   7   8         52.62         55.69         1.27 o                         
  -4   8   8          0.08         -0.14         0.69 o                         
  -3   8   8          1.86          2.50         0.45 o                         
  -2   8   8         10.55         11.80         1.26 o                         
  -1   8   8         11.49         13.20         0.74 o                         
  -3  -6   9          3.17          4.58         0.57 o                         
  -2  -6   9         10.26         14.02         0.63 o                         
  -1  -6   9         10.29         10.49         0.74 o                         
  -4  -5   9         12.10         17.52         0.85 o                         
  -3  -5   9          5.13          5.23         0.57 o                         
  -2  -5   9         22.58         27.13         1.15 o                         
  -1  -5   9          0.03         -0.17         0.34 o                         
   0  -5   9          2.17          2.08         0.45 o                         
  -5  -4   9          0.82          1.22         0.46 o                         
  -4  -4   9          6.80          7.56         0.63 o                         
  -3  -4   9          8.03          8.50         0.63 o                         
  -2  -4   9          5.55          6.67         0.48 o                         
  -1  -4   9          2.86          3.61         0.44 o                         
   0  -4   9         16.99         15.77         0.77 o                         
  -5  -3   9         24.12         29.54         0.94 o                         
  -4  -3   9         13.04         13.09         1.30 o                         
  -3  -3   9          0.05          0.81         0.40 o                         
  -2  -3   9          1.57          2.40         0.39 o                         
  -1  -3   9          5.80          8.42         0.51 o                         
   0  -3   9          0.30          0.16         0.43 o                         
  -5  -2   9         38.59         46.17         1.17 o                         
  -4  -2   9          1.78          2.36         0.93 o                         
  -3  -2   9          3.94          5.21         0.54 o                         
  -2  -2   9          0.06          0.32         0.65 o                         
  -1  -2   9         31.09         32.53         0.92 o                         
   0  -2   9          0.14         -0.09         1.13 o                         
   1  -2   9          1.79          2.11         0.57 o                         
  -6  -1   9          0.25          0.49         0.46 o                         
  -5  -1   9         10.05         10.04         0.66 o                         
  -4  -1   9         25.59         28.81         0.91 o                         
  -3  -1   9          5.97          6.23         0.54 o                         
  -2  -1   9          3.81          4.50         0.53 o                         
  -1  -1   9          0.46          1.35         0.77 o                         
   0  -1   9          3.46          4.34         0.52 o                         
   1  -1   9          1.31          0.97         0.57 o                         
  -6   0   9         86.72        113.31         1.95 o                         
  -5   0   9          1.24          2.02         0.48 o                         
  -4   0   9          0.00          0.12         0.40 o                         
  -3   0   9          0.05          1.13         0.39 o                         
  -2   0   9          1.95          0.57         0.41 o                         
  -1   0   9          0.09         -0.01         0.37 o                         
   0   0   9         21.08         26.78         0.83 o                         
   1   0   9          1.34          1.05         0.57 o                         
  -6   1   9          0.26          0.81         0.73 o                         
  -5   1   9         10.02          9.67         0.62 o                         
  -4   1   9         25.59         28.94         0.91 o                         
  -3   1   9          5.98          5.54         0.54 o                         
  -2   1   9          3.82          5.00         0.54 o                         
  -1   1   9          0.45          1.81         0.69 o                         
   0   1   9          3.46          3.55         0.48 o                         
   1   1   9          1.31          1.22         0.57 o                         
  -5   2   9         38.59         49.09         1.54 o                         
  -4   2   9          1.77          2.23         0.46 o                         
  -3   2   9          3.93          5.54         0.81 o                         
  -2   2   9          0.06          0.24         0.40 o                         
  -1   2   9         31.07         32.71         0.97 o                         
   0   2   9          0.14          0.46         0.43 o                         
   1   2   9          1.78          2.13         0.45 o                         
  -5   3   9         24.13         31.53         0.95 o                         
  -4   3   9         13.05         12.79         0.68 o                         
  -3   3   9          0.05          0.33         0.37 o                         
  -2   3   9          1.58          2.53         0.45 o                         
  -1   3   9          5.80          7.63         0.81 o                         
   0   3   9          0.30          1.12         0.43 o                         
  -5   4   9          0.81          0.49         0.65 o                         
  -4   4   9          6.79          7.81         0.57 o                         
  -3   4   9          8.00          8.88         0.55 o                         
  -2   4   9          5.54          7.55         0.56 o                         
  -1   4   9          2.83          3.47         0.48 o                         
   0   4   9         16.97         16.05         1.46 o                         
  -4   5   9         12.10         16.69         0.82 o                         
  -3   5   9          5.14          6.41         0.52 o                         
  -2   5   9         22.58         29.72         1.58 o                         
  -1   5   9          0.03         -0.04         0.40 o                         
   0   5   9          2.16          1.62         0.73 o                         
  -4   6   9         14.61         14.53         0.94 o                         
  -3   6   9          3.17          5.73         0.52 o                         
  -2   6   9         10.21         12.68         1.26 o                         
  -1   6   9         10.28         10.88         0.68 o                         
  -3  -3  10          3.84          5.27         0.89 o                         
  -3  -2  10          1.11          0.27         0.43 o                         
  -2  -2  10          7.30          8.60         0.66 o                         
  -4  -1  10          0.31          1.47         0.53 o                         
  -3  -1  10          5.78          5.38         0.60 o                         
  -2  -1  10          4.83          5.03         0.57 o                         
  -1  -1  10          0.82          2.51         0.73 o                         
  -4   0  10          0.63          0.51         0.43 o                         
  -3   0  10         11.57         14.17         0.76 o                         
  -2   0  10          0.72          0.90         0.45 o                         
  -1   0  10          0.05          0.81         0.65 o                         
  -4   1  10          0.31          1.65         0.73 o                         
  -3   1  10          5.75          5.52         0.57 o                         
  -2   1  10          4.85          4.53         1.22 o                         
  -1   1  10          0.83          1.46         0.73 o                         
  -4   2  10          0.27          0.32         0.57 o                         
  -3   2  10          1.12          0.57         0.46 o                         
  -2   2  10          7.30          7.12         0.61 o                         
  -3   3  10          3.86          3.16         0.73 o                         
                                                                                
